# Supplementary material for: Insights into the epigenomic landscape of the human malaria vector Anopheles gambiae
Source: Front Genet. 2014 Aug 15;5:277. doi: 10.3389/fgene.2014.00277 (PMC4133732; doi:10.3389/fgene.2014.00277)
Supplement: Supplementary file 4 [file DataSheet2.XLSX]

## Sheet: fisher_ac-C2 vs all
H3K27ac-C1
GO-ID	Term	Category	FDR	P-Value	Seq Id
GO:0005737	cytoplasm	C	5.22837e-40	8.40845e-44	tr|Q7PXB3|Q7PXB3_ANOGA, tr|Q7QHE9|Q7QHE9_ANOGA, tr|Q8MUQ5|Q8MUQ5_ANOGA, tr|Q7PQ14|Q7PQ14_ANOGA, tr|Q8T0Y8|Q8T0Y8_ANOGA, tr|Q7PPM9|Q7PPM9_ANOGA, tr|Q7QE09|Q7QE09_ANOGA, tr|Q7Q9K4|Q7Q9K4_ANOGA, tr|Q7QBZ6|Q7QBZ6_ANOGA, tr|Q7Q340|Q7Q340_ANOGA, tr|Q7PWM1|Q7PWM1_ANOGA, tr|A7UT70|A7UT70_ANOGA, tr|Q7Q165|Q7Q165_ANOGA, tr|Q7PSW1|Q7PSW1_ANOGA, tr|Q380T1|Q380T1_ANOGA, tr|A0NBC2|A0NBC2_ANOGA, tr|Q7PNQ5|Q7PNQ…
GO:0044444	cytoplasmic part	C	5.10059e-35	1.64059e-38	tr|Q7PXB3|Q7PXB3_ANOGA, tr|Q7QHE9|Q7QHE9_ANOGA, tr|Q7PQ14|Q7PQ14_ANOGA, tr|Q7Q9K4|Q7Q9K4_ANOGA, tr|Q7QBZ6|Q7QBZ6_ANOGA, tr|Q7Q340|Q7Q340_ANOGA, tr|Q7PWM1|Q7PWM1_ANOGA, tr|A7UT70|A7UT70_ANOGA, tr|Q7Q165|Q7Q165_ANOGA, tr|Q7PSW1|Q7PSW1_ANOGA, tr|Q380T1|Q380T1_ANOGA, tr|Q7PNQ5|Q7PNQ5_ANOGA, tr|Q7PSN9|Q7PSN9_ANOGA, tr|Q7PUU4|Q7PUU4_ANOGA, tr|Q7Q972|Q7Q972_ANOGA, tr|Q7PQ08|Q7PQ08_ANOGA, tr|Q86QH4|Q86QH…
GO:0044237	cellular metabolic process	P	6.03404e-32	2.91124e-35	tr|Q7QB57|Q7QB57_ANOGA, tr|Q7PNL3|Q7PNL3_ANOGA, tr|Q7Q9R5|Q7Q9R5_ANOGA, tr|Q7QJ32|Q7QJ32_ANOGA, tr|Q8T5I3|Q8T5I3_ANOGA, tr|Q7QI97|Q7QI97_ANOGA, tr|Q380R2|Q380R2_ANOGA, tr|Q7QHE9|Q7QHE9_ANOGA, tr|Q7Q7G3|Q7Q7G3_ANOGA, tr|Q8MUQ5|Q8MUQ5_ANOGA, tr|Q7Q537|Q7Q537_ANOGA, tr|Q7PQ14|Q7PQ14_ANOGA, tr|F5HM13|F5HM13_ANOGA, tr|Q7PRQ2|Q7PRQ2_ANOGA, tr|Q8T0Y8|Q8T0Y8_ANOGA, tr|Q7PPM9|Q7PPM9_ANOGA, tr|Q7QE09|Q7QE0…
GO:0044424	intracellular part	C	8.15559e-30	5.24644e-33	tr|Q7QB57|Q7QB57_ANOGA, tr|Q7PNL3|Q7PNL3_ANOGA, tr|Q7QAD5|Q7QAD5_ANOGA, tr|Q7QJ32|Q7QJ32_ANOGA, tr|Q7PXB3|Q7PXB3_ANOGA, tr|Q380R2|Q380R2_ANOGA, tr|Q7QHE9|Q7QHE9_ANOGA, tr|Q8MUQ5|Q8MUQ5_ANOGA, tr|Q7PQ14|Q7PQ14_ANOGA, tr|Q7PRQ2|Q7PRQ2_ANOGA, tr|Q8T0Y8|Q8T0Y8_ANOGA, tr|Q7PPM9|Q7PPM9_ANOGA, tr|Q7QE09|Q7QE09_ANOGA, tr|Q7Q9K4|Q7Q9K4_ANOGA, tr|Q7QBZ6|Q7QBZ6_ANOGA, tr|Q7PMW1|Q7PMW1_ANOGA, tr|Q7PXQ1|Q7PXQ…
GO:0005622	intracellular	C	9.40138e-30	7.55981e-33	tr|Q7QB57|Q7QB57_ANOGA, tr|Q7PNL3|Q7PNL3_ANOGA, tr|Q7QAD5|Q7QAD5_ANOGA, tr|Q7QJ32|Q7QJ32_ANOGA, tr|Q7PXB3|Q7PXB3_ANOGA, tr|Q380R2|Q380R2_ANOGA, tr|Q7QHE9|Q7QHE9_ANOGA, tr|Q8MUQ5|Q8MUQ5_ANOGA, tr|Q7PQ14|Q7PQ14_ANOGA, tr|Q7PRQ2|Q7PRQ2_ANOGA, tr|Q8T0Y8|Q8T0Y8_ANOGA, tr|Q7PPM9|Q7PPM9_ANOGA, tr|Q7QE09|Q7QE09_ANOGA, tr|Q7Q9K4|Q7Q9K4_ANOGA, tr|Q7QBZ6|Q7QBZ6_ANOGA, tr|Q7PMW1|Q7PMW1_ANOGA, tr|Q7PXQ1|Q7PXQ…
GO:0044422	organelle part	C	2.34149e-28	2.2594e-31	tr|Q7QB57|Q7QB57_ANOGA, tr|Q7PNL3|Q7PNL3_ANOGA, tr|Q7QJ32|Q7QJ32_ANOGA, tr|Q380R2|Q380R2_ANOGA, tr|Q7QHE9|Q7QHE9_ANOGA, tr|Q7PQ14|Q7PQ14_ANOGA, tr|Q7PRQ2|Q7PRQ2_ANOGA, tr|Q7QE09|Q7QE09_ANOGA, tr|Q7Q9K4|Q7Q9K4_ANOGA, tr|Q7PMW1|Q7PMW1_ANOGA, tr|Q7PXQ1|Q7PXQ1_ANOGA, tr|Q7PWM1|Q7PWM1_ANOGA, tr|A7UT70|A7UT70_ANOGA, tr|Q7Q165|Q7Q165_ANOGA, tr|Q7PXD2|Q7PXD2_ANOGA, tr|Q7PSW1|Q7PSW1_ANOGA, tr|Q380T1|Q380T…
GO:0044446	intracellular organelle part	C	4.04813e-28	4.55723e-31	tr|Q7QB57|Q7QB57_ANOGA, tr|Q7PNL3|Q7PNL3_ANOGA, tr|Q7QJ32|Q7QJ32_ANOGA, tr|Q380R2|Q380R2_ANOGA, tr|Q7QHE9|Q7QHE9_ANOGA, tr|Q7PQ14|Q7PQ14_ANOGA, tr|Q7PRQ2|Q7PRQ2_ANOGA, tr|Q7QE09|Q7QE09_ANOGA, tr|Q7Q9K4|Q7Q9K4_ANOGA, tr|Q7PMW1|Q7PMW1_ANOGA, tr|Q7PXQ1|Q7PXQ1_ANOGA, tr|A7UT70|A7UT70_ANOGA, tr|Q7Q165|Q7Q165_ANOGA, tr|Q7PXD2|Q7PXD2_ANOGA, tr|Q7PSW1|Q7PSW1_ANOGA, tr|Q380T1|Q380T1_ANOGA, tr|A0NBC2|A0NBC…
GO:0044267	cellular protein metabolic process	P	6.75942e-23	8.69659e-26	tr|Q380R2|Q380R2_ANOGA, tr|Q7PQ14|Q7PQ14_ANOGA, tr|Q7PRQ2|Q7PRQ2_ANOGA, tr|Q8T0Y8|Q8T0Y8_ANOGA, tr|Q7PPM9|Q7PPM9_ANOGA, tr|Q7Q039|Q7Q039_ANOGA, tr|Q7PWM1|Q7PWM1_ANOGA, tr|Q7PNN2|Q7PNN2_ANOGA, tr|Q7PYH2|Q7PYH2_ANOGA, tr|A7UT70|A7UT70_ANOGA, tr|Q7PTB6|Q7PTB6_ANOGA, tr|A0NBC2|A0NBC2_ANOGA, tr|Q7PV64|Q7PV64_ANOGA, tr|Q7PUU4|Q7PUU4_ANOGA, tr|Q7PS16|Q7PS16_ANOGA, tr|Q7Q8F0|Q7Q8F0_ANOGA, tr|Q7PTA2|Q7PTA…
GO:0043226	organelle	C	1.86727e-21	2.7027e-24	tr|Q7QB57|Q7QB57_ANOGA, tr|Q7PNL3|Q7PNL3_ANOGA, tr|Q7QAD5|Q7QAD5_ANOGA, tr|Q7QJ32|Q7QJ32_ANOGA, tr|Q380R2|Q380R2_ANOGA, tr|Q7QHE9|Q7QHE9_ANOGA, tr|Q7PQ14|Q7PQ14_ANOGA, tr|Q7PRQ2|Q7PRQ2_ANOGA, tr|Q8T0Y8|Q8T0Y8_ANOGA, tr|Q7PPM9|Q7PPM9_ANOGA, tr|Q7QE09|Q7QE09_ANOGA, tr|Q7Q9K4|Q7Q9K4_ANOGA, tr|Q7PMW1|Q7PMW1_ANOGA, tr|Q7PXQ1|Q7PXQ1_ANOGA, tr|Q7Q663|Q7Q663_ANOGA, tr|Q7Q1I2|Q7Q1I2_ANOGA, tr|Q7Q3Z3|Q7Q3Z…
GO:0043229	intracellular organelle	C	4.80552e-21	7.72839e-24	tr|Q7QB57|Q7QB57_ANOGA, tr|Q7PNL3|Q7PNL3_ANOGA, tr|Q7QAD5|Q7QAD5_ANOGA, tr|Q7QJ32|Q7QJ32_ANOGA, tr|Q380R2|Q380R2_ANOGA, tr|Q7QHE9|Q7QHE9_ANOGA, tr|Q7PQ14|Q7PQ14_ANOGA, tr|Q7PRQ2|Q7PRQ2_ANOGA, tr|Q8T0Y8|Q8T0Y8_ANOGA, tr|Q7PPM9|Q7PPM9_ANOGA, tr|Q7QE09|Q7QE09_ANOGA, tr|Q7Q9K4|Q7Q9K4_ANOGA, tr|Q7PMW1|Q7PMW1_ANOGA, tr|Q7PXQ1|Q7PXQ1_ANOGA, tr|Q7Q663|Q7Q663_ANOGA, tr|Q7Q1I2|Q7Q1I2_ANOGA, tr|Q7Q3Z3|Q7Q3Z…
GO:0003824	catalytic activity	F	2.07256e-19	3.66648e-22	tr|Q7QB57|Q7QB57_ANOGA, tr|Q8WSX7|Q8WSX7_ANOGA, tr|Q7PX68|Q7PX68_ANOGA, tr|Q7PNL3|Q7PNL3_ANOGA, tr|Q7Q9R5|Q7Q9R5_ANOGA, tr|Q7Q7A5|Q7Q7A5_ANOGA, tr|Q7QJ32|Q7QJ32_ANOGA, tr|Q8T5I3|Q8T5I3_ANOGA, tr|Q8WQJ9|Q8WQJ9_ANOGA, tr|Q7PXB3|Q7PXB3_ANOGA, tr|Q7QI97|Q7QI97_ANOGA, tr|Q7PM55|Q7PM55_ANOGA, tr|Q7QHE9|Q7QHE9_ANOGA, tr|Q7Q7G3|Q7Q7G3_ANOGA, tr|Q8MUQ5|Q8MUQ5_ANOGA, tr|Q7Q537|Q7Q537_ANOGA, tr|F5HM13|F5HM1…
GO:0005739	mitochondrion	C	3.5241e-19	6.80109e-22	tr|Q7Q165|Q7Q165_ANOGA, tr|Q86QH4|Q86QH4_ANOGA, tr|Q7QHS3|Q7QHS3_ANOGA, tr|Q86LB8|Q86LB8_ANOGA, tr|Q5TTF7|Q5TTF7_ANOGA, tr|Q7PHI8|Q7PHI8_ANOGA, tr|Q7PX99|Q7PX99_ANOGA, tr|Q8T4K0|Q8T4K0_ANOGA, tr|Q7PG41|Q7PG41_ANOGA, tr|Q7Q8A5|Q7Q8A5_ANOGA, tr|Q7QK64|Q7QK64_ANOGA, tr|Q7Q2P4|Q7Q2P4_ANOGA, tr|A7UU84|A7UU84_ANOGA, tr|Q7QD19|Q7QD19_ANOGA, tr|Q7PFH8|Q7PFH8_ANOGA, tr|Q7PNP8|Q7PNP8_ANOGA, tr|Q7PXI3|Q7PXI…
GO:0043231	intracellular membrane-bounded organelle	C	2.22639e-18	5.01279e-21	tr|Q7QAD5|Q7QAD5_ANOGA, tr|Q7QJ32|Q7QJ32_ANOGA, tr|Q380R2|Q380R2_ANOGA, tr|Q7PRQ2|Q7PRQ2_ANOGA, tr|Q8T0Y8|Q8T0Y8_ANOGA, tr|Q7PPM9|Q7PPM9_ANOGA, tr|Q7QE09|Q7QE09_ANOGA, tr|Q7Q9K4|Q7Q9K4_ANOGA, tr|Q7PMW1|Q7PMW1_ANOGA, tr|Q7PXQ1|Q7PXQ1_ANOGA, tr|Q7Q663|Q7Q663_ANOGA, tr|Q7Q1I2|Q7Q1I2_ANOGA, tr|Q7Q3Z3|Q7Q3Z3_ANOGA, tr|Q7PWM1|Q7PWM1_ANOGA, tr|Q7PYH2|Q7PYH2_ANOGA, tr|A7UT70|A7UT70_ANOGA, tr|Q7Q165|Q7Q16…
GO:0043227	membrane-bounded organelle	C	2.22639e-18	5.01279e-21	tr|Q7QAD5|Q7QAD5_ANOGA, tr|Q7QJ32|Q7QJ32_ANOGA, tr|Q380R2|Q380R2_ANOGA, tr|Q7PRQ2|Q7PRQ2_ANOGA, tr|Q8T0Y8|Q8T0Y8_ANOGA, tr|Q7PPM9|Q7PPM9_ANOGA, tr|Q7QE09|Q7QE09_ANOGA, tr|Q7Q9K4|Q7Q9K4_ANOGA, tr|Q7PMW1|Q7PMW1_ANOGA, tr|Q7PXQ1|Q7PXQ1_ANOGA, tr|Q7Q663|Q7Q663_ANOGA, tr|Q7Q1I2|Q7Q1I2_ANOGA, tr|Q7Q3Z3|Q7Q3Z3_ANOGA, tr|Q7PWM1|Q7PWM1_ANOGA, tr|Q7PYH2|Q7PYH2_ANOGA, tr|A7UT70|A7UT70_ANOGA, tr|Q7Q165|Q7Q16…
GO:0032991	macromolecular complex	C	1.47936e-17	3.56873e-20	tr|Q7QB57|Q7QB57_ANOGA, tr|Q7PNL3|Q7PNL3_ANOGA, tr|Q7QJ32|Q7QJ32_ANOGA, tr|Q380R2|Q380R2_ANOGA, tr|Q7QHE9|Q7QHE9_ANOGA, tr|Q7PQ14|Q7PQ14_ANOGA, tr|Q7PRQ2|Q7PRQ2_ANOGA, tr|Q8T0Y8|Q8T0Y8_ANOGA, tr|Q7PPM9|Q7PPM9_ANOGA, tr|Q7QE09|Q7QE09_ANOGA, tr|Q7Q9K4|Q7Q9K4_ANOGA, tr|Q7PXQ1|Q7PXQ1_ANOGA, tr|Q7PSE8|Q7PSE8_ANOGA, tr|Q7Q1I2|Q7Q1I2_ANOGA, tr|Q7PWM1|Q7PWM1_ANOGA, tr|Q7PXD2|Q7PXD2_ANOGA, tr|Q7PSW1|Q7PSW…
GO:0044464	cell part	C	6.3809e-16	1.74454e-18	tr|Q7QB57|Q7QB57_ANOGA, tr|Q7PNL3|Q7PNL3_ANOGA, tr|Q7QAD5|Q7QAD5_ANOGA, tr|Q7QJ32|Q7QJ32_ANOGA, tr|Q7PXB3|Q7PXB3_ANOGA, tr|Q380R2|Q380R2_ANOGA, tr|Q7QHE9|Q7QHE9_ANOGA, tr|Q8MUQ5|Q8MUQ5_ANOGA, tr|Q7PQ14|Q7PQ14_ANOGA, tr|Q7PRQ2|Q7PRQ2_ANOGA, tr|Q8T0Y8|Q8T0Y8_ANOGA, tr|Q7PPM9|Q7PPM9_ANOGA, tr|Q7QE09|Q7QE09_ANOGA, tr|Q7Q9K4|Q7Q9K4_ANOGA, tr|Q7QBZ6|Q7QBZ6_ANOGA, tr|Q7PMW1|Q7PMW1_ANOGA, tr|Q7PXQ1|Q7PXQ…
GO:0005623	cell	C	6.3809e-16	1.74454e-18	tr|Q7QB57|Q7QB57_ANOGA, tr|Q7PNL3|Q7PNL3_ANOGA, tr|Q7QAD5|Q7QAD5_ANOGA, tr|Q7QJ32|Q7QJ32_ANOGA, tr|Q7PXB3|Q7PXB3_ANOGA, tr|Q380R2|Q380R2_ANOGA, tr|Q7QHE9|Q7QHE9_ANOGA, tr|Q8MUQ5|Q8MUQ5_ANOGA, tr|Q7PQ14|Q7PQ14_ANOGA, tr|Q7PRQ2|Q7PRQ2_ANOGA, tr|Q8T0Y8|Q8T0Y8_ANOGA, tr|Q7PPM9|Q7PPM9_ANOGA, tr|Q7QE09|Q7QE09_ANOGA, tr|Q7Q9K4|Q7Q9K4_ANOGA, tr|Q7QBZ6|Q7QBZ6_ANOGA, tr|Q7PMW1|Q7PMW1_ANOGA, tr|Q7PXQ1|Q7PXQ…
GO:0070013	intracellular organelle lumen	C	4.65893e-15	1.49853e-17	tr|Q7QJ32|Q7QJ32_ANOGA, tr|Q7PRQ2|Q7PRQ2_ANOGA, tr|Q7QE09|Q7QE09_ANOGA, tr|Q7Q9K4|Q7Q9K4_ANOGA, tr|Q7Q165|Q7Q165_ANOGA, tr|Q7PY16|Q7PY16_ANOGA, tr|Q7PG41|Q7PG41_ANOGA, tr|A7UU84|A7UU84_ANOGA, tr|Q7PN88|Q7PN88_ANOGA, tr|Q7PNJ2|Q7PNJ2_ANOGA, tr|Q7PYG5|Q7PYG5_ANOGA, tr|Q7PNP8|Q7PNP8_ANOGA, tr|Q7PZJ0|Q7PZJ0_ANOGA, tr|Q7QA87|Q7QA87_ANOGA, tr|Q8T5I1|Q8T5I1_ANOGA, tr|Q7QBJ1|Q7QBJ1_ANOGA, tr|Q7PNE7|Q7PNE…
GO:0043233	organelle lumen	C	4.65893e-15	1.49853e-17	tr|Q7QJ32|Q7QJ32_ANOGA, tr|Q7PRQ2|Q7PRQ2_ANOGA, tr|Q7QE09|Q7QE09_ANOGA, tr|Q7Q9K4|Q7Q9K4_ANOGA, tr|Q7Q165|Q7Q165_ANOGA, tr|Q7PY16|Q7PY16_ANOGA, tr|Q7PG41|Q7PG41_ANOGA, tr|A7UU84|A7UU84_ANOGA, tr|Q7PN88|Q7PN88_ANOGA, tr|Q7PNJ2|Q7PNJ2_ANOGA, tr|Q7PYG5|Q7PYG5_ANOGA, tr|Q7PNP8|Q7PNP8_ANOGA, tr|Q7PZJ0|Q7PZJ0_ANOGA, tr|Q7QA87|Q7QA87_ANOGA, tr|Q8T5I1|Q8T5I1_ANOGA, tr|Q7QBJ1|Q7QBJ1_ANOGA, tr|Q7PNE7|Q7PNE…
GO:0031974	membrane-enclosed lumen	C	4.65893e-15	1.49853e-17	tr|Q7QJ32|Q7QJ32_ANOGA, tr|Q7PRQ2|Q7PRQ2_ANOGA, tr|Q7QE09|Q7QE09_ANOGA, tr|Q7Q9K4|Q7Q9K4_ANOGA, tr|Q7Q165|Q7Q165_ANOGA, tr|Q7PY16|Q7PY16_ANOGA, tr|Q7PG41|Q7PG41_ANOGA, tr|A7UU84|A7UU84_ANOGA, tr|Q7PN88|Q7PN88_ANOGA, tr|Q7PNJ2|Q7PNJ2_ANOGA, tr|Q7PYG5|Q7PYG5_ANOGA, tr|Q7PNP8|Q7PNP8_ANOGA, tr|Q7PZJ0|Q7PZJ0_ANOGA, tr|Q7QA87|Q7QA87_ANOGA, tr|Q8T5I1|Q8T5I1_ANOGA, tr|Q7QBJ1|Q7QBJ1_ANOGA, tr|Q7PNE7|Q7PNE…
GO:0044260	cellular macromolecule metabolic process	P	5.15602e-14	1.74134e-16	tr|Q7PNL3|Q7PNL3_ANOGA, tr|Q7QJ32|Q7QJ32_ANOGA, tr|Q380R2|Q380R2_ANOGA, tr|Q7QHE9|Q7QHE9_ANOGA, tr|Q7PQ14|Q7PQ14_ANOGA, tr|Q7PRQ2|Q7PRQ2_ANOGA, tr|Q8T0Y8|Q8T0Y8_ANOGA, tr|Q7PPM9|Q7PPM9_ANOGA, tr|Q7QE09|Q7QE09_ANOGA, tr|Q7Q039|Q7Q039_ANOGA, tr|Q7Q9K4|Q7Q9K4_ANOGA, tr|Q7PXQ1|Q7PXQ1_ANOGA, tr|Q7Q663|Q7Q663_ANOGA, tr|Q7Q1I2|Q7Q1I2_ANOGA, tr|Q7QC11|Q7QC11_ANOGA, tr|Q7PWM1|Q7PWM1_ANOGA, tr|Q7PNN2|Q7PNN…
GO:0005811	lipid particle	C	5.27566e-14	1.86659e-16	tr|Q7QHE9|Q7QHE9_ANOGA, tr|Q7PUU4|Q7PUU4_ANOGA, tr|Q86QH4|Q86QH4_ANOGA, tr|Q7QHS3|Q7QHS3_ANOGA, tr|Q5TWW9|Q5TWW9_ANOGA, tr|Q7PHI8|Q7PHI8_ANOGA, tr|Q7QE79|Q7QE79_ANOGA, tr|Q7QF47|Q7QF47_ANOGA, tr|Q8T4K0|Q8T4K0_ANOGA, tr|Q7Q8A5|Q7Q8A5_ANOGA, tr|Q7Q429|Q7Q429_ANOGA, tr|Q7QFI3|Q7QFI3_ANOGA, tr|Q5TRB4|Q5TRB4_ANOGA, tr|Q7PFH8|Q7PFH8_ANOGA, tr|Q7PNP8|Q7PNP8_ANOGA, tr|A7UR88|A7UR88_ANOGA, tr|Q5TX48|Q5TX4…
GO:0044429	mitochondrial part	C	1.99187e-13	7.37979e-16	tr|Q7Q165|Q7Q165_ANOGA, tr|Q5TTF7|Q5TTF7_ANOGA, tr|Q7PHI8|Q7PHI8_ANOGA, tr|Q7PX99|Q7PX99_ANOGA, tr|Q8T4K0|Q8T4K0_ANOGA, tr|Q7PG41|Q7PG41_ANOGA, tr|Q7Q8A5|Q7Q8A5_ANOGA, tr|Q7QK64|Q7QK64_ANOGA, tr|A7UU84|A7UU84_ANOGA, tr|Q7PNP8|Q7PNP8_ANOGA, tr|Q7PXI3|Q7PXI3_ANOGA, tr|Q7PNE7|Q7PNE7_ANOGA, tr|Q7PQR1|Q7PQR1_ANOGA, tr|Q7PRR3|Q7PRR3_ANOGA, tr|Q7Q501|Q7Q501_ANOGA, tr|Q7QAQ9|Q7QAQ9_ANOGA, tr|F5HJY7|F5HJY…
GO:0009987	cellular process	P	1.99187e-13	7.68815e-16	tr|Q7QB57|Q7QB57_ANOGA, tr|Q7PNL3|Q7PNL3_ANOGA, tr|A7UUF9|A7UUF9_ANOGA, tr|Q7Q9R5|Q7Q9R5_ANOGA, tr|Q7QJ32|Q7QJ32_ANOGA, tr|Q8T5I3|Q8T5I3_ANOGA, tr|Q7QI97|Q7QI97_ANOGA, tr|Q380R2|Q380R2_ANOGA, tr|Q7PM55|Q7PM55_ANOGA, tr|Q7PXX3|Q7PXX3_ANOGA, tr|Q7QHE9|Q7QHE9_ANOGA, tr|Q7Q7G3|Q7Q7G3_ANOGA, tr|Q8MUQ5|Q8MUQ5_ANOGA, tr|Q7QD98|Q7QD98_ANOGA, tr|Q7Q537|Q7Q537_ANOGA, tr|Q7PQ14|Q7PQ14_ANOGA, tr|F5HM13|F5HM1…
GO:0008152	metabolic process	P	2.03428e-13	8.17898e-16	tr|Q7QB57|Q7QB57_ANOGA, tr|Q8WSX7|Q8WSX7_ANOGA, tr|Q7PX68|Q7PX68_ANOGA, tr|Q7PNL3|Q7PNL3_ANOGA, tr|Q7Q9R5|Q7Q9R5_ANOGA, tr|Q7Q7A5|Q7Q7A5_ANOGA, tr|Q7QJ32|Q7QJ32_ANOGA, tr|Q8T5I3|Q8T5I3_ANOGA, tr|Q7PXB3|Q7PXB3_ANOGA, tr|Q7QI97|Q7QI97_ANOGA, tr|Q380R2|Q380R2_ANOGA, tr|Q7PM55|Q7PM55_ANOGA, tr|Q7QHE9|Q7QHE9_ANOGA, tr|Q7Q7G3|Q7Q7G3_ANOGA, tr|Q8MUQ5|Q8MUQ5_ANOGA, tr|Q7Q537|Q7Q537_ANOGA, tr|Q7PQ14|Q7PQ1…
GO:0016740	transferase activity	F	2.71925e-13	1.13703e-15	tr|Q7QB57|Q7QB57_ANOGA, tr|Q7Q7A5|Q7Q7A5_ANOGA, tr|Q8T5I3|Q8T5I3_ANOGA, tr|Q8WQJ9|Q8WQJ9_ANOGA, tr|Q7PXB3|Q7PXB3_ANOGA, tr|Q7QI97|Q7QI97_ANOGA, tr|Q7QHE9|Q7QHE9_ANOGA, tr|Q7Q7G3|Q7Q7G3_ANOGA, tr|Q8MUQ5|Q8MUQ5_ANOGA, tr|F5HM13|F5HM13_ANOGA, tr|Q7Q5R0|Q7Q5R0_ANOGA, tr|Q9GPL6|Q9GPL6_ANOGA, tr|Q7QC11|Q7QC11_ANOGA, tr|Q7Q3Z3|Q7Q3Z3_ANOGA, tr|Q7PVS6|Q7PVS6_ANOGA, tr|Q7QHT8|Q7QHT8_ANOGA, tr|Q7Q847|Q7Q84…
GO:0044428	nuclear part	C	3.02389e-13	1.31304e-15	tr|Q7QJ32|Q7QJ32_ANOGA, tr|Q380R2|Q380R2_ANOGA, tr|Q7PRQ2|Q7PRQ2_ANOGA, tr|Q7QE09|Q7QE09_ANOGA, tr|Q7Q9K4|Q7Q9K4_ANOGA, tr|Q7PXQ1|Q7PXQ1_ANOGA, tr|Q7PXD2|Q7PXD2_ANOGA, tr|Q7PUU4|Q7PUU4_ANOGA, tr|Q7PTA2|Q7PTA2_ANOGA, tr|Q7PY16|Q7PY16_ANOGA, tr|Q7Q0B6|Q7Q0B6_ANOGA, tr|Q7PN88|Q7PN88_ANOGA, tr|Q7PNJ2|Q7PNJ2_ANOGA, tr|Q7PYG5|Q7PYG5_ANOGA, tr|Q7PZJ0|Q7PZJ0_ANOGA, tr|Q7QA87|Q7QA87_ANOGA, tr|Q8T5I1|Q8T5I…
GO:0043234	protein complex	C	1.56977e-11	7.06877e-14	tr|Q7QB57|Q7QB57_ANOGA, tr|Q7PNL3|Q7PNL3_ANOGA, tr|Q7QJ32|Q7QJ32_ANOGA, tr|Q380R2|Q380R2_ANOGA, tr|Q7QHE9|Q7QHE9_ANOGA, tr|Q7PRQ2|Q7PRQ2_ANOGA, tr|Q8T0Y8|Q8T0Y8_ANOGA, tr|Q7PPM9|Q7PPM9_ANOGA, tr|Q7QE09|Q7QE09_ANOGA, tr|Q7Q9K4|Q7Q9K4_ANOGA, tr|Q7PSE8|Q7PSE8_ANOGA, tr|Q7Q1I2|Q7Q1I2_ANOGA, tr|Q7PWM1|Q7PWM1_ANOGA, tr|Q7PSW1|Q7PSW1_ANOGA, tr|A0NBC2|A0NBC2_ANOGA, tr|Q7PUU4|Q7PUU4_ANOGA, tr|A0NEE6|A0NEE…
GO:0044265	cellular macromolecule catabolic process	P	4.23741e-11	1.97627e-13	tr|Q380R2|Q380R2_ANOGA, tr|Q7PRQ2|Q7PRQ2_ANOGA, tr|Q8T0Y8|Q8T0Y8_ANOGA, tr|Q7PPM9|Q7PPM9_ANOGA, tr|Q7Q039|Q7Q039_ANOGA, tr|Q7Q9K4|Q7Q9K4_ANOGA, tr|Q7PUU4|Q7PUU4_ANOGA, tr|Q7Q8I2|Q7Q8I2_ANOGA, tr|Q7PXJ8|Q7PXJ8_ANOGA, tr|Q7QEG4|Q7QEG4_ANOGA, tr|Q7PZ41|Q7PZ41_ANOGA, tr|Q7PY49|Q7PY49_ANOGA, tr|Q8T5I2|Q8T5I2_ANOGA, tr|Q7PZY0|Q7PZY0_ANOGA, tr|Q7PQ65|Q7PQ65_ANOGA, tr|Q7QHB4|Q7QHB4_ANOGA, tr|A7UUX0|A7UUX…
GO:0044710	single-organism metabolic process	P	5.28078e-11	2.54782e-13	tr|Q7QB57|Q7QB57_ANOGA, tr|Q7PNL3|Q7PNL3_ANOGA, tr|Q7Q9R5|Q7Q9R5_ANOGA, tr|Q7QI97|Q7QI97_ANOGA, tr|Q7PM55|Q7PM55_ANOGA, tr|Q8MUQ5|Q8MUQ5_ANOGA, tr|Q7Q537|Q7Q537_ANOGA, tr|F5HM13|F5HM13_ANOGA, tr|Q7QBZ6|Q7QBZ6_ANOGA, tr|Q7PXQ1|Q7PXQ1_ANOGA, tr|Q9GPL6|Q9GPL6_ANOGA, tr|Q7PYH2|Q7PYH2_ANOGA, tr|A7UT70|A7UT70_ANOGA, tr|Q7Q165|Q7Q165_ANOGA, tr|A7UU86|A7UU86_ANOGA, tr|Q7Q847|Q7Q847_ANOGA, tr|A0NBC2|A0NBC…
GO:0043412	macromolecule modification	P	1.28254e-10	6.39414e-13	tr|Q7Q039|Q7Q039_ANOGA, tr|Q7PWM1|Q7PWM1_ANOGA, tr|Q7PYH2|Q7PYH2_ANOGA, tr|Q7PTB6|Q7PTB6_ANOGA, tr|Q7PV64|Q7PV64_ANOGA, tr|Q7PUU4|Q7PUU4_ANOGA, tr|Q7PS16|Q7PS16_ANOGA, tr|Q7Q8F0|Q7Q8F0_ANOGA, tr|Q7PTA2|Q7PTA2_ANOGA, tr|Q7PY16|Q7PY16_ANOGA, tr|Q7Q6G0|Q7Q6G0_ANOGA, tr|Q7PZM5|Q7PZM5_ANOGA, tr|Q7QD39|Q7QD39_ANOGA, tr|Q7PYY8|Q7PYY8_ANOGA, tr|Q7Q1P3|Q7Q1P3_ANOGA, tr|Q7Q1Y3|Q7Q1Y3_ANOGA, tr|Q7Q3D9|Q7Q3D…
GO:0006996	organelle organization	P	3.57849e-10	1.84161e-12	tr|Q7QHE9|Q7QHE9_ANOGA, tr|Q7PQ14|Q7PQ14_ANOGA, tr|Q8T0Y8|Q8T0Y8_ANOGA, tr|Q7PMW1|Q7PMW1_ANOGA, tr|Q7PXQ1|Q7PXQ1_ANOGA, tr|Q7PYH2|Q7PYH2_ANOGA, tr|Q7PSW1|Q7PSW1_ANOGA, tr|A0NBC2|A0NBC2_ANOGA, tr|Q7PNQ5|Q7PNQ5_ANOGA, tr|Q7PV64|Q7PV64_ANOGA, tr|Q7PUU4|Q7PUU4_ANOGA, tr|Q7PQ08|Q7PQ08_ANOGA, tr|Q7QHS3|Q7QHS3_ANOGA, tr|Q7QJN4|Q7QJN4_ANOGA, tr|Q7Q947|Q7Q947_ANOGA, tr|A0NDQ9|A0NDQ9_ANOGA, tr|Q7PP83|Q7PP8…
GO:0031090	organelle membrane	C	5.70905e-10	3.02989e-12	tr|Q380T1|Q380T1_ANOGA, tr|Q7Q972|Q7Q972_ANOGA, tr|Q7PHI8|Q7PHI8_ANOGA, tr|Q7PX99|Q7PX99_ANOGA, tr|Q8T4K0|Q8T4K0_ANOGA, tr|Q7Q8A5|Q7Q8A5_ANOGA, tr|Q7QK64|Q7QK64_ANOGA, tr|Q7QFI3|Q7QFI3_ANOGA, tr|F5HJ49|F5HJ49_ANOGA, tr|Q7QCL2|Q7QCL2_ANOGA, tr|Q7PZJ0|Q7PZJ0_ANOGA, tr|Q7PXI3|Q7PXI3_ANOGA, tr|Q7Q6D5|Q7Q6D5_ANOGA, tr|Q7QII7|Q7QII7_ANOGA, tr|Q7PPP2|Q7PPP2_ANOGA, tr|Q7Q9Q8|Q7Q9Q8_ANOGA, tr|Q7PY28|Q7PY2…
GO:0046907	intracellular transport	P	1.45777e-09	7.9711e-12	tr|Q7QE09|Q7QE09_ANOGA, tr|Q5TWB4|Q5TWB4_ANOGA, tr|A7UT70|A7UT70_ANOGA, tr|Q7PSW1|Q7PSW1_ANOGA, tr|Q7PUE1|Q7PUE1_ANOGA, tr|Q7PY16|Q7PY16_ANOGA, tr|F5HJV6|F5HJV6_ANOGA, tr|Q7PWN5|Q7PWN5_ANOGA, tr|Q8T4K0|Q8T4K0_ANOGA, tr|Q7Q0B6|Q7Q0B6_ANOGA, tr|Q7PFU0|Q7PFU0_ANOGA, tr|Q7PNJ2|Q7PNJ2_ANOGA, tr|A7UR88|A7UR88_ANOGA, tr|Q7PXI3|Q7PXI3_ANOGA, tr|Q7QGU9|Q7QGU9_ANOGA, tr|Q5TX48|Q5TX48_ANOGA, tr|Q7PPP2|Q7PPP…
GO:0007049	cell cycle	P	3.03069e-09	1.70592e-11	tr|Q7PQ14|Q7PQ14_ANOGA, tr|Q8T0Y8|Q8T0Y8_ANOGA, tr|Q7PXQ1|Q7PXQ1_ANOGA, tr|Q7Q1I2|Q7Q1I2_ANOGA, tr|Q7PSW1|Q7PSW1_ANOGA, tr|A0NBC2|A0NBC2_ANOGA, tr|Q7PUU4|Q7PUU4_ANOGA, tr|Q7PQ08|Q7PQ08_ANOGA, tr|Q86QH4|Q86QH4_ANOGA, tr|Q7QHS3|Q7QHS3_ANOGA, tr|Q7QJN4|Q7QJN4_ANOGA, tr|A0NDQ9|A0NDQ9_ANOGA, tr|Q7PP83|Q7PP83_ANOGA, tr|Q7PY16|Q7PY16_ANOGA, tr|Q7Q1T1|Q7Q1T1_ANOGA, tr|Q8T5I2|Q8T5I2_ANOGA, tr|Q7Q1Y3|Q7Q1Y…
GO:0051641	cellular localization	P	5.54423e-09	3.20991e-11	tr|Q7QE09|Q7QE09_ANOGA, tr|Q5TWB4|Q5TWB4_ANOGA, tr|A7UT70|A7UT70_ANOGA, tr|Q7PSW1|Q7PSW1_ANOGA, tr|Q7PNQ5|Q7PNQ5_ANOGA, tr|Q7PUE1|Q7PUE1_ANOGA, tr|Q7QJN4|Q7QJN4_ANOGA, tr|A0NDQ9|A0NDQ9_ANOGA, tr|Q7PY16|Q7PY16_ANOGA, tr|Q7Q1T1|Q7Q1T1_ANOGA, tr|F5HJV6|F5HJV6_ANOGA, tr|Q7PPM0|Q7PPM0_ANOGA, tr|Q7PWN5|Q7PWN5_ANOGA, tr|Q8T4K0|Q8T4K0_ANOGA, tr|Q5TRB4|Q5TRB4_ANOGA, tr|Q7Q0B6|Q7Q0B6_ANOGA, tr|Q7PRV2|Q7PRV…
GO:0030163	protein catabolic process	P	5.73634e-09	3.41339e-11	tr|Q380R2|Q380R2_ANOGA, tr|Q7PRQ2|Q7PRQ2_ANOGA, tr|Q8T0Y8|Q8T0Y8_ANOGA, tr|Q7PPM9|Q7PPM9_ANOGA, tr|Q7Q039|Q7Q039_ANOGA, tr|Q7PUU4|Q7PUU4_ANOGA, tr|Q7Q8I2|Q7Q8I2_ANOGA, tr|Q7PXJ8|Q7PXJ8_ANOGA, tr|Q7QEG4|Q7QEG4_ANOGA, tr|Q7PY49|Q7PY49_ANOGA, tr|Q7PZY0|Q7PZY0_ANOGA, tr|Q7Q1P3|Q7Q1P3_ANOGA, tr|A7UUX0|A7UUX0_ANOGA, tr|Q7Q104|Q7Q104_ANOGA, tr|Q7PY13|Q7PY13_ANOGA, tr|Q5TPC4|Q5TPC4_ANOGA, tr|Q7PYJ6|Q7PYJ…
GO:0033554	cellular response to stress	P	6.36968e-09	3.8927e-11	tr|Q7PNL3|Q7PNL3_ANOGA, tr|Q7PRQ2|Q7PRQ2_ANOGA, tr|Q7Q9T5|Q7Q9T5_ANOGA, tr|Q7PUU4|Q7PUU4_ANOGA, tr|Q7PQ08|Q7PQ08_ANOGA, tr|Q7PY49|Q7PY49_ANOGA, tr|Q7QF47|Q7QF47_ANOGA, tr|Q7Q1Y3|Q7Q1Y3_ANOGA, tr|Q7QBG8|Q7QBG8_ANOGA, tr|Q7Q1V9|Q7Q1V9_ANOGA, tr|Q7PWJ6|Q7PWJ6_ANOGA, tr|A0NBY2|A0NBY2_ANOGA, tr|Q7Q2L5|Q7Q2L5_ANOGA, tr|Q7Q6D5|Q7Q6D5_ANOGA, tr|Q7QCR8|Q7QCR8_ANOGA, tr|F5HL76|F5HL76_ANOGA, tr|Q380U3|Q380U…
GO:0036211	protein modification process	P	7.00748e-09	4.50786e-11	tr|Q7Q039|Q7Q039_ANOGA, tr|Q7PWM1|Q7PWM1_ANOGA, tr|Q7PYH2|Q7PYH2_ANOGA, tr|Q7PTB6|Q7PTB6_ANOGA, tr|Q7PV64|Q7PV64_ANOGA, tr|Q7PUU4|Q7PUU4_ANOGA, tr|Q7PS16|Q7PS16_ANOGA, tr|Q7Q8F0|Q7Q8F0_ANOGA, tr|Q7PTA2|Q7PTA2_ANOGA, tr|Q7PY16|Q7PY16_ANOGA, tr|Q7PZM5|Q7PZM5_ANOGA, tr|Q7QD39|Q7QD39_ANOGA, tr|Q7PYY8|Q7PYY8_ANOGA, tr|Q7Q1P3|Q7Q1P3_ANOGA, tr|Q7Q1Y3|Q7Q1Y3_ANOGA, tr|Q7Q3D9|Q7Q3D9_ANOGA, tr|Q7Q7F5|Q7Q7F…
GO:0006464	cellular protein modification process	P	7.00748e-09	4.50786e-11	tr|Q7Q039|Q7Q039_ANOGA, tr|Q7PWM1|Q7PWM1_ANOGA, tr|Q7PYH2|Q7PYH2_ANOGA, tr|Q7PTB6|Q7PTB6_ANOGA, tr|Q7PV64|Q7PV64_ANOGA, tr|Q7PUU4|Q7PUU4_ANOGA, tr|Q7PS16|Q7PS16_ANOGA, tr|Q7Q8F0|Q7Q8F0_ANOGA, tr|Q7PTA2|Q7PTA2_ANOGA, tr|Q7PY16|Q7PY16_ANOGA, tr|Q7PZM5|Q7PZM5_ANOGA, tr|Q7QD39|Q7QD39_ANOGA, tr|Q7PYY8|Q7PYY8_ANOGA, tr|Q7Q1P3|Q7Q1P3_ANOGA, tr|Q7Q1Y3|Q7Q1Y3_ANOGA, tr|Q7Q3D9|Q7Q3D9_ANOGA, tr|Q7Q7F5|Q7Q7F…
GO:0043632	modification-dependent macromolecule catabolic process	P	1.17772e-08	7.76558e-11	tr|Q380R2|Q380R2_ANOGA, tr|Q7PRQ2|Q7PRQ2_ANOGA, tr|Q8T0Y8|Q8T0Y8_ANOGA, tr|Q7PPM9|Q7PPM9_ANOGA, tr|Q7Q039|Q7Q039_ANOGA, tr|Q7PUU4|Q7PUU4_ANOGA, tr|Q7Q8I2|Q7Q8I2_ANOGA, tr|Q7PXJ8|Q7PXJ8_ANOGA, tr|Q7QEG4|Q7QEG4_ANOGA, tr|Q7PY49|Q7PY49_ANOGA, tr|Q8T5I2|Q8T5I2_ANOGA, tr|Q7PZY0|Q7PZY0_ANOGA, tr|A7UUX0|A7UUX0_ANOGA, tr|Q7Q104|Q7Q104_ANOGA, tr|Q7PY13|Q7PY13_ANOGA, tr|Q5TPC4|Q5TPC4_ANOGA, tr|Q7PYJ6|Q7PYJ…
GO:0043232	intracellular non-membrane-bounded organelle	C	1.27596e-08	8.82379e-11	tr|Q7QB57|Q7QB57_ANOGA, tr|Q7PNL3|Q7PNL3_ANOGA, tr|Q7QHE9|Q7QHE9_ANOGA, tr|Q7PQ14|Q7PQ14_ANOGA, tr|Q7QE09|Q7QE09_ANOGA, tr|Q7PMW1|Q7PMW1_ANOGA, tr|Q7PWM1|Q7PWM1_ANOGA, tr|Q7PTB6|Q7PTB6_ANOGA, tr|Q7PSW1|Q7PSW1_ANOGA, tr|A0NBC2|A0NBC2_ANOGA, tr|Q7PUU4|Q7PUU4_ANOGA, tr|Q7QHS3|Q7QHS3_ANOGA, tr|Q7QJN4|Q7QJN4_ANOGA, tr|Q7PTA2|Q7PTA2_ANOGA, tr|Q7Q8I2|Q7Q8I2_ANOGA, tr|Q7PXJ8|Q7PXJ8_ANOGA, tr|Q7PP83|Q7PP8…
GO:0043228	non-membrane-bounded organelle	C	1.27596e-08	8.82379e-11	tr|Q7QB57|Q7QB57_ANOGA, tr|Q7PNL3|Q7PNL3_ANOGA, tr|Q7QHE9|Q7QHE9_ANOGA, tr|Q7PQ14|Q7PQ14_ANOGA, tr|Q7QE09|Q7QE09_ANOGA, tr|Q7PMW1|Q7PMW1_ANOGA, tr|Q7PWM1|Q7PWM1_ANOGA, tr|Q7PTB6|Q7PTB6_ANOGA, tr|Q7PSW1|Q7PSW1_ANOGA, tr|A0NBC2|A0NBC2_ANOGA, tr|Q7PUU4|Q7PUU4_ANOGA, tr|Q7QHS3|Q7QHS3_ANOGA, tr|Q7QJN4|Q7QJN4_ANOGA, tr|Q7PTA2|Q7PTA2_ANOGA, tr|Q7Q8I2|Q7Q8I2_ANOGA, tr|Q7PXJ8|Q7PXJ8_ANOGA, tr|Q7PP83|Q7PP8…
GO:0006091	generation of precursor metabolites and energy	P	1.7182e-08	1.21584e-10	tr|Q7Q537|Q7Q537_ANOGA, tr|A7UU86|A7UU86_ANOGA, tr|Q7PY16|Q7PY16_ANOGA, tr|Q7PG41|Q7PG41_ANOGA, tr|Q7Q8A5|Q7Q8A5_ANOGA, tr|Q7QK64|Q7QK64_ANOGA, tr|A7UU84|A7UU84_ANOGA, tr|Q5TW28|Q5TW28_ANOGA, tr|Q7PNJ2|Q7PNJ2_ANOGA, tr|Q7QD19|Q7QD19_ANOGA, tr|Q7Q3L6|Q7Q3L6_ANOGA, tr|A7UR88|A7UR88_ANOGA, tr|Q7Q850|Q7Q850_ANOGA, tr|Q7PVA2|Q7PVA2_ANOGA, tr|Q7Q3D8|Q7Q3D8_ANOGA, tr|Q7QFL5|Q7QFL5_ANOGA, tr|Q7Q7F4|Q7Q7F…
GO:0006396	RNA processing	P	1.89561e-08	1.37186e-10	tr|Q7QJ32|Q7QJ32_ANOGA, tr|Q7QE09|Q7QE09_ANOGA, tr|Q7Q9K4|Q7Q9K4_ANOGA, tr|Q7PXQ1|Q7PXQ1_ANOGA, tr|Q7PTA2|Q7PTA2_ANOGA, tr|Q7PZ41|Q7PZ41_ANOGA, tr|Q7Q6G0|Q7Q6G0_ANOGA, tr|Q8T5I2|Q8T5I2_ANOGA, tr|Q7PN88|Q7PN88_ANOGA, tr|Q7PYG5|Q7PYG5_ANOGA, tr|A0NGL9|A0NGL9_ANOGA, sp|Q7PXU6|RU1C_ANOGA, tr|Q7PT20|Q7PT20_ANOGA, tr|Q7PY27|Q7PY27_ANOGA, tr|Q7PQY3|Q7PQY3_ANOGA, sp|Q7Q412|RTCB_ANOGA, tr|Q7PTD2|Q7PTD2_AN…
GO:0009056	catabolic process	P	2.04179e-08	1.51049e-10	tr|Q7Q9R5|Q7Q9R5_ANOGA, tr|Q380R2|Q380R2_ANOGA, tr|Q8MUQ5|Q8MUQ5_ANOGA, tr|Q7PRQ2|Q7PRQ2_ANOGA, tr|Q8T0Y8|Q8T0Y8_ANOGA, tr|Q7PPM9|Q7PPM9_ANOGA, tr|Q7Q039|Q7Q039_ANOGA, tr|Q7Q9K4|Q7Q9K4_ANOGA, tr|Q7PXQ1|Q7PXQ1_ANOGA, tr|Q7PT23|Q7PT23_ANOGA, tr|Q7PUU4|Q7PUU4_ANOGA, tr|Q7PPE3|Q7PPE3_ANOGA, tr|Q7Q8I2|Q7Q8I2_ANOGA, tr|Q7PXJ8|Q7PXJ8_ANOGA, tr|Q7QH37|Q7QH37_ANOGA, tr|Q7QEG4|Q7QEG4_ANOGA, tr|Q7PZ41|Q7PZ4…
GO:0006511	ubiquitin-dependent protein catabolic process	P	2.18701e-08	1.75861e-10	tr|Q380R2|Q380R2_ANOGA, tr|Q7PRQ2|Q7PRQ2_ANOGA, tr|Q8T0Y8|Q8T0Y8_ANOGA, tr|Q7PPM9|Q7PPM9_ANOGA, tr|Q7Q039|Q7Q039_ANOGA, tr|Q7PUU4|Q7PUU4_ANOGA, tr|Q7Q8I2|Q7Q8I2_ANOGA, tr|Q7PXJ8|Q7PXJ8_ANOGA, tr|Q7QEG4|Q7QEG4_ANOGA, tr|Q7PY49|Q7PY49_ANOGA, tr|Q7PZY0|Q7PZY0_ANOGA, tr|A7UUX0|A7UUX0_ANOGA, tr|Q7Q104|Q7Q104_ANOGA, tr|Q7PY13|Q7PY13_ANOGA, tr|Q5TPC4|Q5TPC4_ANOGA, tr|Q7PYJ6|Q7PYJ6_ANOGA, tr|Q7QJP0|Q7QJP…
GO:0051603	proteolysis involved in cellular protein catabolic process	P	2.18701e-08	1.75861e-10	tr|Q380R2|Q380R2_ANOGA, tr|Q7PRQ2|Q7PRQ2_ANOGA, tr|Q8T0Y8|Q8T0Y8_ANOGA, tr|Q7PPM9|Q7PPM9_ANOGA, tr|Q7Q039|Q7Q039_ANOGA, tr|Q7PUU4|Q7PUU4_ANOGA, tr|Q7Q8I2|Q7Q8I2_ANOGA, tr|Q7PXJ8|Q7PXJ8_ANOGA, tr|Q7QEG4|Q7QEG4_ANOGA, tr|Q7PY49|Q7PY49_ANOGA, tr|Q7PZY0|Q7PZY0_ANOGA, tr|A7UUX0|A7UUX0_ANOGA, tr|Q7Q104|Q7Q104_ANOGA, tr|Q7PY13|Q7PY13_ANOGA, tr|Q5TPC4|Q5TPC4_ANOGA, tr|Q7PYJ6|Q7PYJ6_ANOGA, tr|Q7QJP0|Q7QJP…
GO:0019941	modification-dependent protein catabolic process	P	2.18701e-08	1.75861e-10	tr|Q380R2|Q380R2_ANOGA, tr|Q7PRQ2|Q7PRQ2_ANOGA, tr|Q8T0Y8|Q8T0Y8_ANOGA, tr|Q7PPM9|Q7PPM9_ANOGA, tr|Q7Q039|Q7Q039_ANOGA, tr|Q7PUU4|Q7PUU4_ANOGA, tr|Q7Q8I2|Q7Q8I2_ANOGA, tr|Q7PXJ8|Q7PXJ8_ANOGA, tr|Q7QEG4|Q7QEG4_ANOGA, tr|Q7PY49|Q7PY49_ANOGA, tr|Q7PZY0|Q7PZY0_ANOGA, tr|A7UUX0|A7UUX0_ANOGA, tr|Q7Q104|Q7Q104_ANOGA, tr|Q7PY13|Q7PY13_ANOGA, tr|Q5TPC4|Q5TPC4_ANOGA, tr|Q7PYJ6|Q7PYJ6_ANOGA, tr|Q7QJP0|Q7QJP…
GO:0044257	cellular protein catabolic process	P	2.18701e-08	1.75861e-10	tr|Q380R2|Q380R2_ANOGA, tr|Q7PRQ2|Q7PRQ2_ANOGA, tr|Q8T0Y8|Q8T0Y8_ANOGA, tr|Q7PPM9|Q7PPM9_ANOGA, tr|Q7Q039|Q7Q039_ANOGA, tr|Q7PUU4|Q7PUU4_ANOGA, tr|Q7Q8I2|Q7Q8I2_ANOGA, tr|Q7PXJ8|Q7PXJ8_ANOGA, tr|Q7QEG4|Q7QEG4_ANOGA, tr|Q7PY49|Q7PY49_ANOGA, tr|Q7PZY0|Q7PZY0_ANOGA, tr|A7UUX0|A7UUX0_ANOGA, tr|Q7Q104|Q7Q104_ANOGA, tr|Q7PY13|Q7PY13_ANOGA, tr|Q5TPC4|Q5TPC4_ANOGA, tr|Q7PYJ6|Q7PYJ6_ANOGA, tr|Q7QJP0|Q7QJP…
GO:0006974	response to DNA damage stimulus	P	3.30513e-08	2.71087e-10	tr|Q7PNL3|Q7PNL3_ANOGA, tr|Q7PRQ2|Q7PRQ2_ANOGA, tr|Q7Q9T5|Q7Q9T5_ANOGA, tr|Q7PQ08|Q7PQ08_ANOGA, tr|Q7PY49|Q7PY49_ANOGA, tr|Q7Q1V9|Q7Q1V9_ANOGA, tr|Q7PWJ6|Q7PWJ6_ANOGA, tr|Q7Q2L5|Q7Q2L5_ANOGA, tr|Q7QCR8|Q7QCR8_ANOGA, tr|F5HL76|F5HL76_ANOGA, tr|Q380U3|Q380U3_ANOGA, tr|Q380Q4|Q380Q4_ANOGA, tr|Q7PY13|Q7PY13_ANOGA, tr|Q7PTJ0|Q7PTJ0_ANOGA, tr|Q7PYJ6|Q7PYJ6_ANOGA, tr|Q7PXL4|Q7PXL4_ANOGA, tr|Q5TX00|Q5TX0…
GO:0008104	protein localization	P	4.50283e-08	3.76563e-10	tr|Q7QE09|Q7QE09_ANOGA, tr|Q5TWB4|Q5TWB4_ANOGA, tr|Q7PUE1|Q7PUE1_ANOGA, tr|Q7PQ08|Q7PQ08_ANOGA, tr|Q7QJN4|Q7QJN4_ANOGA, tr|A0NDQ9|A0NDQ9_ANOGA, tr|Q7PY16|Q7PY16_ANOGA, tr|Q7Q1T1|Q7Q1T1_ANOGA, tr|F5HJV6|F5HJV6_ANOGA, tr|Q7PPM0|Q7PPM0_ANOGA, tr|Q5TRB4|Q5TRB4_ANOGA, tr|Q7PRV2|Q7PRV2_ANOGA, tr|Q7PFU0|Q7PFU0_ANOGA, tr|Q7Q6B6|Q7Q6B6_ANOGA, tr|Q7PNJ2|Q7PNJ2_ANOGA, tr|A7UT63|A7UT63_ANOGA, tr|Q7QGU9|Q7QGU…
GO:0044248	cellular catabolic process	P	5.35408e-08	4.56362e-10	tr|Q380R2|Q380R2_ANOGA, tr|Q8MUQ5|Q8MUQ5_ANOGA, tr|Q7PRQ2|Q7PRQ2_ANOGA, tr|Q8T0Y8|Q8T0Y8_ANOGA, tr|Q7PPM9|Q7PPM9_ANOGA, tr|Q7Q039|Q7Q039_ANOGA, tr|Q7Q9K4|Q7Q9K4_ANOGA, tr|Q7PXQ1|Q7PXQ1_ANOGA, tr|Q7PT23|Q7PT23_ANOGA, tr|Q7PUU4|Q7PUU4_ANOGA, tr|Q7PPE3|Q7PPE3_ANOGA, tr|Q7Q8I2|Q7Q8I2_ANOGA, tr|Q7PXJ8|Q7PXJ8_ANOGA, tr|Q7QEG4|Q7QEG4_ANOGA, tr|Q7PZ41|Q7PZ41_ANOGA, tr|Q7PY49|Q7PY49_ANOGA, tr|Q7QJY3|Q7QJY…
GO:1901575	organic substance catabolic process	P	8.17773e-08	7.10192e-10	tr|Q7Q9R5|Q7Q9R5_ANOGA, tr|Q380R2|Q380R2_ANOGA, tr|Q8MUQ5|Q8MUQ5_ANOGA, tr|Q7PRQ2|Q7PRQ2_ANOGA, tr|Q8T0Y8|Q8T0Y8_ANOGA, tr|Q7PPM9|Q7PPM9_ANOGA, tr|Q7Q039|Q7Q039_ANOGA, tr|Q7Q9K4|Q7Q9K4_ANOGA, tr|Q7PXQ1|Q7PXQ1_ANOGA, tr|Q7PUU4|Q7PUU4_ANOGA, tr|Q7PPE3|Q7PPE3_ANOGA, tr|Q7Q8I2|Q7Q8I2_ANOGA, tr|Q7PXJ8|Q7PXJ8_ANOGA, tr|Q7QH37|Q7QH37_ANOGA, tr|Q7QEG4|Q7QEG4_ANOGA, tr|Q7PZ41|Q7PZ41_ANOGA, tr|Q7PY49|Q7PY4…
GO:0005759	mitochondrial matrix	C	1.43183e-07	1.2665e-09	tr|Q7Q165|Q7Q165_ANOGA, tr|Q7PG41|Q7PG41_ANOGA, tr|A7UU84|A7UU84_ANOGA, tr|Q7PNP8|Q7PNP8_ANOGA, tr|Q7PNE7|Q7PNE7_ANOGA, tr|Q7PQR1|Q7PQR1_ANOGA, tr|Q7Q501|Q7Q501_ANOGA, tr|Q7QAQ9|Q7QAQ9_ANOGA, tr|Q7PIB4|Q7PIB4_ANOGA, tr|Q7QD03|Q7QD03_ANOGA, tr|Q7QH32|Q7QH32_ANOGA, tr|Q7QE03|Q7QE03_ANOGA, tr|Q7PGG2|Q7PGG2_ANOGA, tr|Q7Q0L6|Q7Q0L6_ANOGA, tr|Q7PZX0|Q7PZX0_ANOGA, tr|Q7Q254|Q7Q254_ANOGA, tr|Q7Q3A1|Q7Q3A…
GO:0015980	energy derivation by oxidation of organic compounds	P	1.47676e-07	1.32999e-09	tr|Q7Q537|Q7Q537_ANOGA, tr|A7UU86|A7UU86_ANOGA, tr|Q7PY16|Q7PY16_ANOGA, tr|Q7PG41|Q7PG41_ANOGA, tr|Q7Q8A5|Q7Q8A5_ANOGA, tr|Q7QK64|Q7QK64_ANOGA, tr|A7UU84|A7UU84_ANOGA, tr|Q7PNJ2|Q7PNJ2_ANOGA, tr|Q7QD19|Q7QD19_ANOGA, tr|Q7Q3L6|Q7Q3L6_ANOGA, tr|A7UR88|A7UR88_ANOGA, tr|Q7QFL5|Q7QFL5_ANOGA, tr|Q7Q7F4|Q7Q7F4_ANOGA, tr|F5HJY7|F5HJY7_ANOGA, tr|Q7PIB4|Q7PIB4_ANOGA, tr|Q7Q3F6|Q7Q3F6_ANOGA, tr|Q7PXY3|Q7PXY…
GO:0036094	small molecule binding	F	1.5279e-07	1.40061e-09	tr|Q7PPM1|Q7PPM1_ANOGA, tr|Q7Q537|Q7Q537_ANOGA, tr|Q7QE09|Q7QE09_ANOGA, tr|Q7PXQ1|Q7PXQ1_ANOGA, tr|Q7Q340|Q7Q340_ANOGA, tr|A7UU86|A7UU86_ANOGA, tr|Q7PUU4|Q7PUU4_ANOGA, tr|Q86GB2|Q86GB2_ANOGA, tr|Q7PZR8|Q7PZR8_ANOGA, tr|Q7PQ08|Q7PQ08_ANOGA, tr|Q7QJN4|Q7QJN4_ANOGA, tr|Q86LB8|Q86LB8_ANOGA, tr|Q7PZN0|Q7PZN0_ANOGA, tr|Q7PPE3|Q7PPE3_ANOGA, tr|Q7PPX9|Q7PPX9_ANOGA, tr|Q7PMI6|Q7PMI6_ANOGA, tr|Q7Q3U0|Q7Q3U…
GO:0030529	ribonucleoprotein complex	C	1.60441e-07	1.49656e-09	tr|Q7PQ14|Q7PQ14_ANOGA, tr|Q7QE09|Q7QE09_ANOGA, tr|Q7PXQ1|Q7PXQ1_ANOGA, tr|Q7PXD2|Q7PXD2_ANOGA, tr|Q7PTA2|Q7PTA2_ANOGA, tr|Q7PP83|Q7PP83_ANOGA, tr|Q7PZ41|Q7PZ41_ANOGA, tr|Q7PX85|Q7PX85_ANOGA, tr|Q7QEB0|Q7QEB0_ANOGA, tr|Q5TRB4|Q5TRB4_ANOGA, tr|Q7PN88|Q7PN88_ANOGA, tr|Q7PYG5|Q7PYG5_ANOGA, tr|Q7QFZ1|Q7QFZ1_ANOGA, tr|Q7QHB4|Q7QHB4_ANOGA, tr|Q7PR52|Q7PR52_ANOGA, sp|Q7PXU6|RU1C_ANOGA, tr|Q7PT20|Q7PT20_…
GO:0044238	primary metabolic process	P	2.43346e-07	2.30901e-09	tr|Q7QB57|Q7QB57_ANOGA, tr|Q8WSX7|Q8WSX7_ANOGA, tr|Q7PX68|Q7PX68_ANOGA, tr|Q7PNL3|Q7PNL3_ANOGA, tr|Q7Q9R5|Q7Q9R5_ANOGA, tr|Q7QJ32|Q7QJ32_ANOGA, tr|Q8T5I3|Q8T5I3_ANOGA, tr|Q7QI97|Q7QI97_ANOGA, tr|Q380R2|Q380R2_ANOGA, tr|Q7QHE9|Q7QHE9_ANOGA, tr|Q8MUQ5|Q8MUQ5_ANOGA, tr|Q7Q537|Q7Q537_ANOGA, tr|Q7PQ14|Q7PQ14_ANOGA, tr|F5HM13|F5HM13_ANOGA, tr|Q7PRQ2|Q7PRQ2_ANOGA, tr|Q8T0Y8|Q8T0Y8_ANOGA, tr|Q7PPM9|Q7PPM…
GO:0031981	nuclear lumen	C	4.17304e-07	4.08611e-09	tr|Q7QJ32|Q7QJ32_ANOGA, tr|Q7PRQ2|Q7PRQ2_ANOGA, tr|Q7QE09|Q7QE09_ANOGA, tr|Q7Q9K4|Q7Q9K4_ANOGA, tr|Q7PY16|Q7PY16_ANOGA, tr|Q7PN88|Q7PN88_ANOGA, tr|Q7PNJ2|Q7PNJ2_ANOGA, tr|Q7PYG5|Q7PYG5_ANOGA, tr|Q7PZJ0|Q7PZJ0_ANOGA, tr|Q7QA87|Q7QA87_ANOGA, tr|Q8T5I1|Q8T5I1_ANOGA, tr|Q7QBJ1|Q7QBJ1_ANOGA, tr|Q5TT37|Q5TT37_ANOGA, tr|A0NDE1|A0NDE1_ANOGA, tr|A0NFY5|A0NFY5_ANOGA, tr|Q7PSQ8|Q7PSQ8_ANOGA, tr|Q7QFR2|Q7QFR…
GO:1901265	nucleoside phosphate binding	F	4.17304e-07	4.16096e-09	tr|Q7PPM1|Q7PPM1_ANOGA, tr|Q7Q537|Q7Q537_ANOGA, tr|Q7QE09|Q7QE09_ANOGA, tr|Q7PXQ1|Q7PXQ1_ANOGA, tr|Q7Q340|Q7Q340_ANOGA, tr|Q7PUU4|Q7PUU4_ANOGA, tr|Q86GB2|Q86GB2_ANOGA, tr|Q7PZR8|Q7PZR8_ANOGA, tr|Q7PQ08|Q7PQ08_ANOGA, tr|Q7QJN4|Q7QJN4_ANOGA, tr|Q86LB8|Q86LB8_ANOGA, tr|Q7PZN0|Q7PZN0_ANOGA, tr|Q7PPE3|Q7PPE3_ANOGA, tr|Q7PPX9|Q7PPX9_ANOGA, tr|Q7PMI6|Q7PMI6_ANOGA, tr|Q7Q3U0|Q7Q3U0_ANOGA, tr|Q7PHI8|Q7PHI…
GO:0000166	nucleotide binding	F	4.17304e-07	4.16096e-09	tr|Q7PPM1|Q7PPM1_ANOGA, tr|Q7Q537|Q7Q537_ANOGA, tr|Q7QE09|Q7QE09_ANOGA, tr|Q7PXQ1|Q7PXQ1_ANOGA, tr|Q7Q340|Q7Q340_ANOGA, tr|Q7PUU4|Q7PUU4_ANOGA, tr|Q86GB2|Q86GB2_ANOGA, tr|Q7PZR8|Q7PZR8_ANOGA, tr|Q7PQ08|Q7PQ08_ANOGA, tr|Q7QJN4|Q7QJN4_ANOGA, tr|Q86LB8|Q86LB8_ANOGA, tr|Q7PZN0|Q7PZN0_ANOGA, tr|Q7PPE3|Q7PPE3_ANOGA, tr|Q7PPX9|Q7PPX9_ANOGA, tr|Q7PMI6|Q7PMI6_ANOGA, tr|Q7Q3U0|Q7Q3U0_ANOGA, tr|Q7PHI8|Q7PHI…
GO:0015031	protein transport	P	4.61785e-07	4.67874e-09	tr|Q7QE09|Q7QE09_ANOGA, tr|Q5TWB4|Q5TWB4_ANOGA, tr|Q7PUE1|Q7PUE1_ANOGA, tr|Q7PY16|Q7PY16_ANOGA, tr|Q7Q1T1|Q7Q1T1_ANOGA, tr|F5HJV6|F5HJV6_ANOGA, tr|Q7PPM0|Q7PPM0_ANOGA, tr|Q7PRV2|Q7PRV2_ANOGA, tr|Q7PFU0|Q7PFU0_ANOGA, tr|Q7Q6B6|Q7Q6B6_ANOGA, tr|Q7PNJ2|Q7PNJ2_ANOGA, tr|Q7QGU9|Q7QGU9_ANOGA, tr|Q7QII7|Q7QII7_ANOGA, tr|Q5TX48|Q5TX48_ANOGA, tr|Q7PPP2|Q7PPP2_ANOGA, tr|Q7QJB6|Q7QJB6_ANOGA, tr|Q7Q9Q8|Q7Q9Q…
GO:0051649	establishment of localization in cell	P	5.27662e-07	5.43107e-09	tr|Q7QE09|Q7QE09_ANOGA, tr|Q5TWB4|Q5TWB4_ANOGA, tr|A7UT70|A7UT70_ANOGA, tr|Q7PSW1|Q7PSW1_ANOGA, tr|Q7PNQ5|Q7PNQ5_ANOGA, tr|Q7PUE1|Q7PUE1_ANOGA, tr|Q7QJN4|Q7QJN4_ANOGA, tr|Q7PY16|Q7PY16_ANOGA, tr|Q7Q1T1|Q7Q1T1_ANOGA, tr|F5HJV6|F5HJV6_ANOGA, tr|Q7PPM0|Q7PPM0_ANOGA, tr|Q7PWN5|Q7PWN5_ANOGA, tr|Q8T4K0|Q8T4K0_ANOGA, tr|Q7Q0B6|Q7Q0B6_ANOGA, tr|Q7PRV2|Q7PRV2_ANOGA, tr|Q7PFU0|Q7PFU0_ANOGA, tr|Q7PNJ2|Q7PNJ…
GO:0016874	ligase activity	F	6.37896e-07	6.66826e-09	tr|Q7PWM1|Q7PWM1_ANOGA, tr|Q7QBM6|Q7QBM6_ANOGA, tr|Q7PUU4|Q7PUU4_ANOGA, tr|Q7PTA2|Q7PTA2_ANOGA, tr|Q7Q6A2|Q7Q6A2_ANOGA, tr|Q7Q503|Q7Q503_ANOGA, tr|Q7QF47|Q7QF47_ANOGA, tr|Q7QBG8|Q7QBG8_ANOGA, tr|Q7QIG0|Q7QIG0_ANOGA, tr|Q7Q9J7|Q7Q9J7_ANOGA, tr|Q7QDD7|Q7QDD7_ANOGA, tr|Q7Q3I3|Q7Q3I3_ANOGA, tr|Q7Q5S2|Q7Q5S2_ANOGA, tr|Q7PQ11|Q7PQ11_ANOGA, tr|Q7PJX7|Q7PJX7_ANOGA, sp|Q7Q412|RTCB_ANOGA, tr|Q5TSB4|Q5TSB4_…
GO:0006793	phosphorus metabolic process	P	7.07544e-07	7.51011e-09	tr|Q7QB57|Q7QB57_ANOGA, tr|Q7Q9R5|Q7Q9R5_ANOGA, tr|Q8T5I3|Q8T5I3_ANOGA, tr|Q7QI97|Q7QI97_ANOGA, tr|Q7QBZ6|Q7QBZ6_ANOGA, tr|Q7PXQ1|Q7PXQ1_ANOGA, tr|Q7PTB6|Q7PTB6_ANOGA, tr|Q7PV64|Q7PV64_ANOGA, tr|Q7PUU4|Q7PUU4_ANOGA, tr|Q86LB8|Q86LB8_ANOGA, tr|Q7PZN0|Q7PZN0_ANOGA, tr|Q7PPE3|Q7PPE3_ANOGA, tr|Q7PY16|Q7PY16_ANOGA, tr|Q7PHI8|Q7PHI8_ANOGA, tr|Q7Q503|Q7Q503_ANOGA, tr|Q7QJY3|Q7QJY3_ANOGA, tr|Q7QF47|Q7QF4…
GO:0045333	cellular respiration	P	7.30395e-07	7.87013e-09	tr|Q7Q537|Q7Q537_ANOGA, tr|A7UU86|A7UU86_ANOGA, tr|Q7PY16|Q7PY16_ANOGA, tr|Q7PG41|Q7PG41_ANOGA, tr|Q7Q8A5|Q7Q8A5_ANOGA, tr|Q7QK64|Q7QK64_ANOGA, tr|A7UU84|A7UU84_ANOGA, tr|Q7PNJ2|Q7PNJ2_ANOGA, tr|Q7QD19|Q7QD19_ANOGA, tr|A7UR88|A7UR88_ANOGA, tr|Q7QFL5|Q7QFL5_ANOGA, tr|Q7Q7F4|Q7Q7F4_ANOGA, tr|F5HJY7|F5HJY7_ANOGA, tr|Q7PIB4|Q7PIB4_ANOGA, tr|Q7Q3F6|Q7Q3F6_ANOGA, tr|Q7PXY3|Q7PXY3_ANOGA, tr|Q7Q1S2|Q7Q1S…
GO:0071704	organic substance metabolic process	P	7.58902e-07	8.29935e-09	tr|Q7QB57|Q7QB57_ANOGA, tr|Q8WSX7|Q8WSX7_ANOGA, tr|Q7PX68|Q7PX68_ANOGA, tr|Q7PNL3|Q7PNL3_ANOGA, tr|Q7Q9R5|Q7Q9R5_ANOGA, tr|Q7QJ32|Q7QJ32_ANOGA, tr|Q8T5I3|Q8T5I3_ANOGA, tr|Q7QI97|Q7QI97_ANOGA, tr|Q380R2|Q380R2_ANOGA, tr|Q7PM55|Q7PM55_ANOGA, tr|Q7QHE9|Q7QHE9_ANOGA, tr|Q7Q7G3|Q7Q7G3_ANOGA, tr|Q8MUQ5|Q8MUQ5_ANOGA, tr|Q7Q537|Q7Q537_ANOGA, tr|Q7PQ14|Q7PQ14_ANOGA, tr|F5HM13|F5HM13_ANOGA, tr|Q7PRQ2|Q7PRQ…
GO:0022402	cell cycle process	P	7.69664e-07	8.54082e-09	tr|Q7PQ14|Q7PQ14_ANOGA, tr|Q8T0Y8|Q8T0Y8_ANOGA, tr|Q7PXQ1|Q7PXQ1_ANOGA, tr|Q7PSW1|Q7PSW1_ANOGA, tr|Q7PUU4|Q7PUU4_ANOGA, tr|Q7PQ08|Q7PQ08_ANOGA, tr|Q7QHS3|Q7QHS3_ANOGA, tr|Q7QJN4|Q7QJN4_ANOGA, tr|A0NDQ9|A0NDQ9_ANOGA, tr|Q7PP83|Q7PP83_ANOGA, tr|Q7PY16|Q7PY16_ANOGA, tr|Q7Q1T1|Q7Q1T1_ANOGA, tr|Q8T5I2|Q8T5I2_ANOGA, tr|Q7Q1Y3|Q7Q1Y3_ANOGA, tr|Q7QCQ5|Q7QCQ5_ANOGA, tr|Q7Q0B6|Q7Q0B6_ANOGA, tr|Q7PRV2|Q7PRV…
GO:0016192	vesicle-mediated transport	P	8.57027e-07	9.6481e-09	tr|Q7QE09|Q7QE09_ANOGA, tr|Q7PWM1|Q7PWM1_ANOGA, tr|Q5TWB4|Q5TWB4_ANOGA, tr|Q7PNQ5|Q7PNQ5_ANOGA, tr|Q7PQ08|Q7PQ08_ANOGA, tr|Q5TRW2|Q5TRW2_ANOGA, tr|Q7PY16|Q7PY16_ANOGA, tr|Q7PHI8|Q7PHI8_ANOGA, tr|F5HJV6|F5HJV6_ANOGA, tr|Q7PYV4|Q7PYV4_ANOGA, tr|Q7Q5Y1|Q7Q5Y1_ANOGA, tr|Q7PS21|Q7PS21_ANOGA, tr|Q7PWN5|Q7PWN5_ANOGA, tr|Q7PG41|Q7PG41_ANOGA, tr|Q7PNJ2|Q7PNJ2_ANOGA, tr|A7UT63|A7UT63_ANOGA, tr|Q7Q8H5|Q7Q8H…
GO:0005794	Golgi apparatus	C	1.02235e-06	1.16737e-08	tr|Q380T1|Q380T1_ANOGA, tr|Q7PSN9|Q7PSN9_ANOGA, tr|Q7PQ08|Q7PQ08_ANOGA, tr|Q7PZM5|Q7PZM5_ANOGA, tr|Q7PWN5|Q7PWN5_ANOGA, tr|Q7Q3D9|Q7Q3D9_ANOGA, tr|Q7Q0E9|Q7Q0E9_ANOGA, tr|Q7QGU9|Q7QGU9_ANOGA, tr|Q7QII7|Q7QII7_ANOGA, tr|Q380Q4|Q380Q4_ANOGA, tr|A7UT37|A7UT37_ANOGA, tr|Q7Q2H5|Q7Q2H5_ANOGA, tr|Q7Q7E9|Q7Q7E9_ANOGA, tr|Q7QI35|Q7QI35_ANOGA, tr|A0NGH9|A0NGH9_ANOGA, tr|Q7QDR0|Q7QDR0_ANOGA, tr|Q7QIK5|Q7QIK…
GO:0045184	establishment of protein localization	P	1.19861e-06	1.3879e-08	tr|Q7QE09|Q7QE09_ANOGA, tr|Q5TWB4|Q5TWB4_ANOGA, tr|Q7PUE1|Q7PUE1_ANOGA, tr|Q7PQ08|Q7PQ08_ANOGA, tr|Q7PY16|Q7PY16_ANOGA, tr|Q7Q1T1|Q7Q1T1_ANOGA, tr|F5HJV6|F5HJV6_ANOGA, tr|Q7PPM0|Q7PPM0_ANOGA, tr|Q7PRV2|Q7PRV2_ANOGA, tr|Q7PFU0|Q7PFU0_ANOGA, tr|Q7Q6B6|Q7Q6B6_ANOGA, tr|Q7PNJ2|Q7PNJ2_ANOGA, tr|Q7QGU9|Q7QGU9_ANOGA, tr|Q7QII7|Q7QII7_ANOGA, tr|Q5TX48|Q5TX48_ANOGA, tr|Q7PPP2|Q7PPP2_ANOGA, tr|Q7QJB6|Q7QJB…
GO:0048610	cellular process involved in reproduction	P	1.3132e-06	1.56238e-08	tr|Q7QE09|Q7QE09_ANOGA, tr|Q7PMW1|Q7PMW1_ANOGA, tr|Q7PSW1|Q7PSW1_ANOGA, tr|A0NBC2|A0NBC2_ANOGA, tr|Q7PUU4|Q7PUU4_ANOGA, tr|Q7PQ08|Q7PQ08_ANOGA, tr|Q5TRW2|Q5TRW2_ANOGA, tr|Q7PY16|Q7PY16_ANOGA, tr|Q7Q1T1|Q7Q1T1_ANOGA, tr|Q7PZ41|Q7PZ41_ANOGA, tr|Q7PHI8|Q7PHI8_ANOGA, tr|Q7Q5Y1|Q7Q5Y1_ANOGA, tr|Q7PPM0|Q7PPM0_ANOGA, tr|Q7QF47|Q7QF47_ANOGA, tr|Q8T4K0|Q8T4K0_ANOGA, tr|Q7Q1Y3|Q7Q1Y3_ANOGA, tr|Q7PRV2|Q7PRV…
GO:0033036	macromolecule localization	P	1.3132e-06	1.56283e-08	tr|Q7QE09|Q7QE09_ANOGA, tr|Q5TWB4|Q5TWB4_ANOGA, tr|Q7PUE1|Q7PUE1_ANOGA, tr|Q7PQ08|Q7PQ08_ANOGA, tr|Q7QJN4|Q7QJN4_ANOGA, tr|A0NDQ9|A0NDQ9_ANOGA, tr|Q7PY16|Q7PY16_ANOGA, tr|Q7Q1T1|Q7Q1T1_ANOGA, tr|F5HJV6|F5HJV6_ANOGA, tr|Q7PPM0|Q7PPM0_ANOGA, tr|Q5TRB4|Q5TRB4_ANOGA, tr|Q7Q0B6|Q7Q0B6_ANOGA, tr|Q7PRV2|Q7PRV2_ANOGA, tr|Q7PFU0|Q7PFU0_ANOGA, tr|Q7Q6B6|Q7Q6B6_ANOGA, tr|Q7PNJ2|Q7PNJ2_ANOGA, tr|Q7PYG5|Q7PYG…
GO:0032259	methylation	P	1.33871e-06	1.61472e-08	tr|Q7Q7A5|Q7Q7A5_ANOGA, tr|F5HM13|F5HM13_ANOGA, tr|Q7Q3Z3|Q7Q3Z3_ANOGA, tr|Q7QEU8|Q7QEU8_ANOGA, tr|Q7Q6G0|Q7Q6G0_ANOGA, tr|Q7Q535|Q7Q535_ANOGA, tr|Q7Q6V6|Q7Q6V6_ANOGA, tr|Q7QKF6|Q7QKF6_ANOGA, tr|Q7PY27|Q7PY27_ANOGA, tr|Q5TT37|Q5TT37_ANOGA, tr|Q7Q0Q4|Q7Q0Q4_ANOGA, tr|Q7Q3K9|Q7Q3K9_ANOGA, tr|Q7QFF6|Q7QFF6_ANOGA, tr|Q7QJT6|Q7QJT6_ANOGA, tr|Q7Q8E8|Q7Q8E8_ANOGA, tr|Q7QEV7|Q7QEV7_ANOGA, tr|Q7PR76|Q7PR7…
GO:0070727	cellular macromolecule localization	P	1.38751e-06	1.6959e-08	tr|Q7QE09|Q7QE09_ANOGA, tr|Q5TWB4|Q5TWB4_ANOGA, tr|Q7PUE1|Q7PUE1_ANOGA, tr|A0NDQ9|A0NDQ9_ANOGA, tr|Q7PY16|Q7PY16_ANOGA, tr|Q7Q1T1|Q7Q1T1_ANOGA, tr|F5HJV6|F5HJV6_ANOGA, tr|Q5TRB4|Q5TRB4_ANOGA, tr|Q7PRV2|Q7PRV2_ANOGA, tr|Q7PFU0|Q7PFU0_ANOGA, tr|Q7PNJ2|Q7PNJ2_ANOGA, tr|Q7PYG5|Q7PYG5_ANOGA, tr|Q7QGU9|Q7QGU9_ANOGA, tr|Q7QII7|Q7QII7_ANOGA, tr|Q5TX48|Q5TX48_ANOGA, tr|Q7PPP2|Q7PPP2_ANOGA, tr|Q7QJB6|Q7QJB…
GO:0007281	germ cell development	P	1.491e-06	1.84637e-08	tr|Q7QE09|Q7QE09_ANOGA, tr|Q7PMW1|Q7PMW1_ANOGA, tr|A0NBC2|A0NBC2_ANOGA, tr|Q7PZ41|Q7PZ41_ANOGA, tr|Q7PHI8|Q7PHI8_ANOGA, tr|Q7PPM0|Q7PPM0_ANOGA, tr|Q8T4K0|Q8T4K0_ANOGA, tr|Q7PRV2|Q7PRV2_ANOGA, tr|Q7PYG5|Q7PYG5_ANOGA, tr|A0NH37|A0NH37_ANOGA, tr|Q7QGU9|Q7QGU9_ANOGA, tr|Q7QHB4|Q7QHB4_ANOGA, tr|Q7QCR8|Q7QCR8_ANOGA, tr|Q7QE97|Q7QE97_ANOGA, tr|Q7Q2C3|Q7Q2C3_ANOGA, tr|Q380Q4|Q380Q4_ANOGA, tr|Q7PTJ0|Q7PTJ…
GO:0007276	gamete generation	P	1.68383e-06	2.11224e-08	tr|Q7QE09|Q7QE09_ANOGA, tr|Q7PMW1|Q7PMW1_ANOGA, tr|Q7PSW1|Q7PSW1_ANOGA, tr|A0NBC2|A0NBC2_ANOGA, tr|Q7PUU4|Q7PUU4_ANOGA, tr|Q7PQ08|Q7PQ08_ANOGA, tr|Q5TRW2|Q5TRW2_ANOGA, tr|Q7PY16|Q7PY16_ANOGA, tr|Q7Q1T1|Q7Q1T1_ANOGA, tr|Q7PZ41|Q7PZ41_ANOGA, tr|Q7PHI8|Q7PHI8_ANOGA, tr|Q7PYV4|Q7PYV4_ANOGA, tr|Q7Q5Y1|Q7Q5Y1_ANOGA, tr|Q7PPM0|Q7PPM0_ANOGA, tr|Q7QF47|Q7QF47_ANOGA, tr|Q8T4K0|Q8T4K0_ANOGA, tr|Q7Q1Y3|Q7Q1Y…
GO:0009057	macromolecule catabolic process	P	1.87937e-06	2.38775e-08	tr|Q380R2|Q380R2_ANOGA, tr|Q7PRQ2|Q7PRQ2_ANOGA, tr|Q8T0Y8|Q8T0Y8_ANOGA, tr|Q7PPM9|Q7PPM9_ANOGA, tr|Q7Q039|Q7Q039_ANOGA, tr|Q7Q9K4|Q7Q9K4_ANOGA, tr|Q7PUU4|Q7PUU4_ANOGA, tr|Q7Q8I2|Q7Q8I2_ANOGA, tr|Q7PXJ8|Q7PXJ8_ANOGA, tr|Q7QEG4|Q7QEG4_ANOGA, tr|Q7PZ41|Q7PZ41_ANOGA, tr|Q7PY49|Q7PY49_ANOGA, tr|Q8T5I2|Q8T5I2_ANOGA, tr|Q7PZY0|Q7PZY0_ANOGA, tr|Q7Q1P3|Q7Q1P3_ANOGA, tr|Q7PQ65|Q7PQ65_ANOGA, tr|Q7Q3L6|Q7Q3L…
GO:0019953	sexual reproduction	P	2.5294e-06	3.25429e-08	tr|Q7QE09|Q7QE09_ANOGA, tr|Q7PMW1|Q7PMW1_ANOGA, tr|Q7PSW1|Q7PSW1_ANOGA, tr|A0NBC2|A0NBC2_ANOGA, tr|Q7PUU4|Q7PUU4_ANOGA, tr|Q7PQ08|Q7PQ08_ANOGA, tr|Q5TRW2|Q5TRW2_ANOGA, tr|Q7PY16|Q7PY16_ANOGA, tr|Q7Q1T1|Q7Q1T1_ANOGA, tr|Q7PZ41|Q7PZ41_ANOGA, tr|Q7PHI8|Q7PHI8_ANOGA, tr|Q7PYV4|Q7PYV4_ANOGA, tr|Q7Q5Y1|Q7Q5Y1_ANOGA, tr|Q7PPM0|Q7PPM0_ANOGA, tr|Q7QF47|Q7QF47_ANOGA, tr|Q8T4K0|Q8T4K0_ANOGA, tr|Q7Q1Y3|Q7Q1Y…
GO:0006796	phosphate-containing compound metabolic process	P	2.7889e-06	3.63301e-08	tr|Q7QB57|Q7QB57_ANOGA, tr|Q7Q9R5|Q7Q9R5_ANOGA, tr|Q8T5I3|Q8T5I3_ANOGA, tr|Q7QI97|Q7QI97_ANOGA, tr|Q7QBZ6|Q7QBZ6_ANOGA, tr|Q7PXQ1|Q7PXQ1_ANOGA, tr|Q7PTB6|Q7PTB6_ANOGA, tr|Q7PV64|Q7PV64_ANOGA, tr|Q7PUU4|Q7PUU4_ANOGA, tr|Q86LB8|Q86LB8_ANOGA, tr|Q7PZN0|Q7PZN0_ANOGA, tr|Q7PPE3|Q7PPE3_ANOGA, tr|Q7PY16|Q7PY16_ANOGA, tr|Q7PHI8|Q7PHI8_ANOGA, tr|Q7QJY3|Q7QJY3_ANOGA, tr|Q7QF47|Q7QF47_ANOGA, tr|Q7PYY8|Q7PYY…
GO:0022412	cellular process involved in reproduction in multicellular organism	P	2.83456e-06	3.73809e-08	tr|Q7QE09|Q7QE09_ANOGA, tr|Q7PMW1|Q7PMW1_ANOGA, tr|Q7PSW1|Q7PSW1_ANOGA, tr|A0NBC2|A0NBC2_ANOGA, tr|Q7PUU4|Q7PUU4_ANOGA, tr|Q7PQ08|Q7PQ08_ANOGA, tr|Q5TRW2|Q5TRW2_ANOGA, tr|Q7PY16|Q7PY16_ANOGA, tr|Q7Q1T1|Q7Q1T1_ANOGA, tr|Q7PZ41|Q7PZ41_ANOGA, tr|Q7PHI8|Q7PHI8_ANOGA, tr|Q7Q5Y1|Q7Q5Y1_ANOGA, tr|Q7PPM0|Q7PPM0_ANOGA, tr|Q7QF47|Q7QF47_ANOGA, tr|Q8T4K0|Q8T4K0_ANOGA, tr|Q7Q1Y3|Q7Q1Y3_ANOGA, tr|Q7PRV2|Q7PRV…
GO:0031975	envelope	C	3.48873e-06	4.71299e-08	tr|Q380R2|Q380R2_ANOGA, tr|Q5TTF7|Q5TTF7_ANOGA, tr|Q7PHI8|Q7PHI8_ANOGA, tr|Q7PX99|Q7PX99_ANOGA, tr|Q8T4K0|Q8T4K0_ANOGA, tr|Q7Q8A5|Q7Q8A5_ANOGA, tr|Q7QK64|Q7QK64_ANOGA, tr|Q7Q0B6|Q7Q0B6_ANOGA, tr|Q7PZJ0|Q7PZJ0_ANOGA, tr|Q7PXI3|Q7PXI3_ANOGA, tr|Q7PS53|Q7PS53_ANOGA, tr|A7UT37|A7UT37_ANOGA, tr|Q7PRR3|Q7PRR3_ANOGA, tr|F5HJY7|F5HJY7_ANOGA, tr|Q7QGI2|Q7QGI2_ANOGA, tr|Q7QJT7|Q7QJT7_ANOGA, tr|Q7PXY3|Q7PXY…
GO:0031967	organelle envelope	C	3.48873e-06	4.71299e-08	tr|Q380R2|Q380R2_ANOGA, tr|Q5TTF7|Q5TTF7_ANOGA, tr|Q7PHI8|Q7PHI8_ANOGA, tr|Q7PX99|Q7PX99_ANOGA, tr|Q8T4K0|Q8T4K0_ANOGA, tr|Q7Q8A5|Q7Q8A5_ANOGA, tr|Q7QK64|Q7QK64_ANOGA, tr|Q7Q0B6|Q7Q0B6_ANOGA, tr|Q7PZJ0|Q7PZJ0_ANOGA, tr|Q7PXI3|Q7PXI3_ANOGA, tr|Q7PS53|Q7PS53_ANOGA, tr|A7UT37|A7UT37_ANOGA, tr|Q7PRR3|Q7PRR3_ANOGA, tr|F5HJY7|F5HJY7_ANOGA, tr|Q7QGI2|Q7QGI2_ANOGA, tr|Q7QJT7|Q7QJT7_ANOGA, tr|Q7PXY3|Q7PXY…
GO:0055114	oxidation-reduction process	P	3.54699e-06	4.86695e-08	tr|Q7Q9R5|Q7Q9R5_ANOGA, tr|Q7Q537|Q7Q537_ANOGA, tr|Q7Q165|Q7Q165_ANOGA, tr|A7UU86|A7UU86_ANOGA, tr|Q86GB2|Q86GB2_ANOGA, tr|Q86QH4|Q86QH4_ANOGA, tr|Q7PY16|Q7PY16_ANOGA, tr|Q7PMI6|Q7PMI6_ANOGA, tr|Q7Q3U0|Q7Q3U0_ANOGA, tr|Q86GQ9|Q86GQ9_ANOGA, tr|Q7QEP5|Q7QEP5_ANOGA, tr|Q7PG41|Q7PG41_ANOGA, tr|Q7Q8A5|Q7Q8A5_ANOGA, tr|Q7QK64|Q7QK64_ANOGA, tr|Q7QFI3|Q7QFI3_ANOGA, tr|Q7Q2P4|Q7Q2P4_ANOGA, tr|A7UU84|A7UU8…
GO:0044281	small molecule metabolic process	P	3.54699e-06	4.90578e-08	tr|Q7QB57|Q7QB57_ANOGA, tr|Q7PNL3|Q7PNL3_ANOGA, tr|Q7Q9R5|Q7Q9R5_ANOGA, tr|Q7QI97|Q7QI97_ANOGA, tr|Q7PM55|Q7PM55_ANOGA, tr|Q8MUQ5|Q8MUQ5_ANOGA, tr|Q7Q537|Q7Q537_ANOGA, tr|F5HM13|F5HM13_ANOGA, tr|Q7QBZ6|Q7QBZ6_ANOGA, tr|Q7PXQ1|Q7PXQ1_ANOGA, tr|Q9GPL6|Q9GPL6_ANOGA, tr|Q7Q165|Q7Q165_ANOGA, tr|A0NBC2|A0NBC2_ANOGA, tr|Q7PUU4|Q7PUU4_ANOGA, tr|Q86QH4|Q86QH4_ANOGA, tr|Q7QHS3|Q7QHS3_ANOGA, tr|Q86LB8|Q86LB…
GO:0034613	cellular protein localization	P	6.45935e-06	9.0377e-08	tr|Q7QE09|Q7QE09_ANOGA, tr|Q5TWB4|Q5TWB4_ANOGA, tr|Q7PUE1|Q7PUE1_ANOGA, tr|A0NDQ9|A0NDQ9_ANOGA, tr|Q7PY16|Q7PY16_ANOGA, tr|Q7Q1T1|Q7Q1T1_ANOGA, tr|F5HJV6|F5HJV6_ANOGA, tr|Q5TRB4|Q5TRB4_ANOGA, tr|Q7PRV2|Q7PRV2_ANOGA, tr|Q7PFU0|Q7PFU0_ANOGA, tr|Q7PNJ2|Q7PNJ2_ANOGA, tr|Q7QGU9|Q7QGU9_ANOGA, tr|Q7QII7|Q7QII7_ANOGA, tr|Q5TX48|Q5TX48_ANOGA, tr|Q7PPP2|Q7PPP2_ANOGA, tr|Q7QJB6|Q7QJB6_ANOGA, tr|Q7QI35|Q7QI3…
GO:0016788	hydrolase activity, acting on ester bonds	F	7.0125e-06	9.92441e-08	tr|Q7Q039|Q7Q039_ANOGA, tr|Q7Q9K4|Q7Q9K4_ANOGA, tr|Q7PTB6|Q7PTB6_ANOGA, tr|Q7PPB0|Q7PPB0_ANOGA, tr|Q7PUU4|Q7PUU4_ANOGA, tr|Q7Q391|Q7Q391_ANOGA, tr|Q7QC05|Q7QC05_ANOGA, tr|Q7PIJ5|Q7PIJ5_ANOGA, tr|Q7QH37|Q7QH37_ANOGA, tr|Q7QEG4|Q7QEG4_ANOGA, tr|Q7QIF5|Q7QIF5_ANOGA, tr|Q7QE79|Q7QE79_ANOGA, tr|Q7PZY0|Q7PZY0_ANOGA, tr|Q7PYY8|Q7PYY8_ANOGA, tr|Q7Q1P3|Q7Q1P3_ANOGA, tr|Q7Q038|Q7Q038_ANOGA, tr|Q7Q7M7|Q7Q7M…
GO:0016741	transferase activity, transferring one-carbon groups	F	1.08809e-05	1.55741e-07	tr|Q7Q7A5|Q7Q7A5_ANOGA, tr|F5HM13|F5HM13_ANOGA, tr|Q7Q3Z3|Q7Q3Z3_ANOGA, tr|Q7QEU8|Q7QEU8_ANOGA, tr|Q7Q6G0|Q7Q6G0_ANOGA, tr|Q7QF47|Q7QF47_ANOGA, tr|Q7Q689|Q7Q689_ANOGA, tr|Q7Q535|Q7Q535_ANOGA, tr|Q7Q6V6|Q7Q6V6_ANOGA, tr|Q7QKF6|Q7QKF6_ANOGA, tr|Q7PY27|Q7PY27_ANOGA, tr|Q5TT37|Q5TT37_ANOGA, tr|Q7Q0Q4|Q7Q0Q4_ANOGA, tr|Q7Q3K9|Q7Q3K9_ANOGA, tr|Q7QFF6|Q7QFF6_ANOGA, tr|Q7QJT6|Q7QJT6_ANOGA, tr|Q7Q8E8|Q7Q8E…
GO:0000278	mitotic cell cycle	P	1.13417e-05	1.64161e-07	tr|Q7PQ14|Q7PQ14_ANOGA, tr|Q8T0Y8|Q8T0Y8_ANOGA, tr|Q7PXQ1|Q7PXQ1_ANOGA, tr|Q7Q1I2|Q7Q1I2_ANOGA, tr|A0NBC2|A0NBC2_ANOGA, tr|Q7PUU4|Q7PUU4_ANOGA, tr|Q7QHS3|Q7QHS3_ANOGA, tr|A0NDQ9|A0NDQ9_ANOGA, tr|Q7PP83|Q7PP83_ANOGA, tr|Q7PY16|Q7PY16_ANOGA, tr|Q7Q1T1|Q7Q1T1_ANOGA, tr|Q7QCQ5|Q7QCQ5_ANOGA, tr|Q7Q0B6|Q7Q0B6_ANOGA, tr|Q7Q7F5|Q7Q7F5_ANOGA, tr|Q7PRV2|Q7PRV2_ANOGA, tr|Q7PFU0|Q7PFU0_ANOGA, tr|A7UTM8|A7UTM…
GO:0034660	ncRNA metabolic process	P	1.84479e-05	2.69984e-07	tr|Q8T5I2|Q8T5I2_ANOGA, tr|Q7Q3I3|Q7Q3I3_ANOGA, tr|Q7PY27|Q7PY27_ANOGA, sp|Q7Q412|RTCB_ANOGA, tr|Q7QCF2|Q7QCF2_ANOGA, tr|Q7Q0M3|Q7Q0M3_ANOGA, tr|Q7QEV7|Q7QEV7_ANOGA, tr|A0ND80|A0ND80_ANOGA, tr|Q7Q1N8|Q7Q1N8_ANOGA, tr|Q5TQK8|Q5TQK8_ANOGA, tr|Q7PZX0|Q7PZX0_ANOGA, tr|Q7QD87|Q7QD87_ANOGA, tr|Q7PTN4|Q7PTN4_ANOGA, tr|Q7PX93|Q7PX93_ANOGA, tr|Q7QAP1|Q7QAP1_ANOGA, tr|Q7QK92|Q7QK92_ANOGA, sp|Q7Q5Z3|TRM5_AN…
GO:0071840	cellular component organization or biogenesis	P	2.07245e-05	3.06635e-07	tr|Q7QHE9|Q7QHE9_ANOGA, tr|Q7QD98|Q7QD98_ANOGA, tr|Q7PQ14|Q7PQ14_ANOGA, tr|Q8T0Y8|Q8T0Y8_ANOGA, tr|Q7Q039|Q7Q039_ANOGA, tr|Q7PMW1|Q7PMW1_ANOGA, tr|Q7PXQ1|Q7PXQ1_ANOGA, tr|Q7Q340|Q7Q340_ANOGA, tr|Q7Q1I2|Q7Q1I2_ANOGA, tr|Q7PWM1|Q7PWM1_ANOGA, tr|Q7PYH2|Q7PYH2_ANOGA, tr|Q7PT23|Q7PT23_ANOGA, tr|Q7PTB6|Q7PTB6_ANOGA, tr|Q7PSW1|Q7PSW1_ANOGA, tr|A0NBC2|A0NBC2_ANOGA, tr|Q7PNQ5|Q7PNQ5_ANOGA, tr|Q7PV64|Q7PV6…
GO:0048609	multicellular organismal reproductive process	P	2.07787e-05	3.10778e-07	tr|Q7QE09|Q7QE09_ANOGA, tr|Q7PMW1|Q7PMW1_ANOGA, tr|Q7PSW1|Q7PSW1_ANOGA, tr|A0NBC2|A0NBC2_ANOGA, tr|Q7PUU4|Q7PUU4_ANOGA, tr|Q7PQ08|Q7PQ08_ANOGA, tr|Q5TRW2|Q5TRW2_ANOGA, tr|Q7PY16|Q7PY16_ANOGA, tr|Q7Q1T1|Q7Q1T1_ANOGA, tr|Q7PZ41|Q7PZ41_ANOGA, tr|Q7PHI8|Q7PHI8_ANOGA, tr|Q7PYV4|Q7PYV4_ANOGA, tr|Q7Q5Y1|Q7Q5Y1_ANOGA, tr|Q7PPM0|Q7PPM0_ANOGA, tr|Q7QF47|Q7QF47_ANOGA, tr|Q8T4K0|Q8T4K0_ANOGA, tr|Q7Q038|Q7Q03…
GO:0006886	intracellular protein transport	P	2.09072e-05	3.19424e-07	tr|Q7QE09|Q7QE09_ANOGA, tr|Q5TWB4|Q5TWB4_ANOGA, tr|Q7PUE1|Q7PUE1_ANOGA, tr|Q7PY16|Q7PY16_ANOGA, tr|F5HJV6|F5HJV6_ANOGA, tr|Q7PFU0|Q7PFU0_ANOGA, tr|Q7PNJ2|Q7PNJ2_ANOGA, tr|Q7QGU9|Q7QGU9_ANOGA, tr|Q5TX48|Q5TX48_ANOGA, tr|Q7PPP2|Q7PPP2_ANOGA, tr|Q7QJB6|Q7QJB6_ANOGA, tr|Q5TX47|Q5TX47_ANOGA, tr|Q7PY65|Q7PY65_ANOGA, tr|Q7PLZ0|Q7PLZ0_ANOGA, tr|Q7PYH7|Q7PYH7_ANOGA, tr|Q7PY59|Q7PY59_ANOGA, tr|Q7QK56|Q7QK5…
GO:0016071	mRNA metabolic process	P	2.09072e-05	3.19424e-07	tr|Q7QJ32|Q7QJ32_ANOGA, tr|Q7QE09|Q7QE09_ANOGA, tr|Q7Q9K4|Q7Q9K4_ANOGA, tr|Q7PXQ1|Q7PXQ1_ANOGA, tr|Q7PTA2|Q7PTA2_ANOGA, tr|Q7PZ41|Q7PZ41_ANOGA, tr|Q7PN88|Q7PN88_ANOGA, tr|Q7PYG5|Q7PYG5_ANOGA, tr|A0NGL9|A0NGL9_ANOGA, tr|Q7QHB4|Q7QHB4_ANOGA, sp|Q7PXU6|RU1C_ANOGA, tr|Q7PT20|Q7PT20_ANOGA, tr|Q7Q2C3|Q7Q2C3_ANOGA, tr|Q7PQY3|Q7PQY3_ANOGA, tr|Q7PTD2|Q7PTD2_ANOGA, tr|Q7PM08|Q7PM08_ANOGA, tr|Q7Q0C0|Q7Q0C0_…
GO:0008168	methyltransferase activity	F	2.19638e-05	3.39307e-07	tr|Q7Q7A5|Q7Q7A5_ANOGA, tr|F5HM13|F5HM13_ANOGA, tr|Q7Q3Z3|Q7Q3Z3_ANOGA, tr|Q7QEU8|Q7QEU8_ANOGA, tr|Q7Q6G0|Q7Q6G0_ANOGA, tr|Q7Q689|Q7Q689_ANOGA, tr|Q7Q535|Q7Q535_ANOGA, tr|Q7Q6V6|Q7Q6V6_ANOGA, tr|Q7QKF6|Q7QKF6_ANOGA, tr|Q7PY27|Q7PY27_ANOGA, tr|Q5TT37|Q5TT37_ANOGA, tr|Q7Q0Q4|Q7Q0Q4_ANOGA, tr|Q7Q3K9|Q7Q3K9_ANOGA, tr|Q7QFF6|Q7QFF6_ANOGA, tr|Q7QJT6|Q7QJT6_ANOGA, tr|Q7Q8E8|Q7Q8E8_ANOGA, tr|Q7QEV7|Q7QEV…
GO:0051186	cofactor metabolic process	P	2.19638e-05	3.42632e-07	tr|Q7Q9R5|Q7Q9R5_ANOGA, tr|Q7QI97|Q7QI97_ANOGA, tr|F5HM13|F5HM13_ANOGA, tr|Q7Q503|Q7Q503_ANOGA, tr|Q7Q6C1|Q7Q6C1_ANOGA, tr|Q7PG41|Q7PG41_ANOGA, tr|Q7Q2P4|Q7Q2P4_ANOGA, tr|Q7QIG0|Q7QIG0_ANOGA, sp|Q7PS09|MTNB_ANOGA, tr|Q7PVA3|Q7PVA3_ANOGA, tr|Q7PJC3|Q7PJC3_ANOGA, tr|Q5TWY6|Q5TWY6_ANOGA, tr|Q7PXW5|Q7PXW5_ANOGA, tr|Q5TSB4|Q5TSB4_ANOGA, tr|Q7PQR1|Q7PQR1_ANOGA, tr|Q7QDU3|Q7QDU3_ANOGA, tr|Q7PNN6|Q7PNN6_…
GO:0007283	spermatogenesis	P	2.27946e-05	3.6659e-07	tr|Q7QE09|Q7QE09_ANOGA, tr|Q7Q1T1|Q7Q1T1_ANOGA, tr|Q7PHI8|Q7PHI8_ANOGA, tr|Q8T4K0|Q8T4K0_ANOGA, tr|Q7Q2L5|Q7Q2L5_ANOGA, tr|Q7QGU9|Q7QGU9_ANOGA, tr|Q7QHB4|Q7QHB4_ANOGA, tr|Q7QCR8|Q7QCR8_ANOGA, tr|Q380Q4|Q380Q4_ANOGA, tr|A7UT37|A7UT37_ANOGA, tr|Q7PFH7|Q7PFH7_ANOGA, tr|Q7Q591|Q7Q591_ANOGA, tr|A7UTD5|A7UTD5_ANOGA, tr|A0NEU5|A0NEU5_ANOGA, tr|A7UR67|A7UR67_ANOGA, tr|Q7Q1E0|Q7Q1E0_ANOGA, tr|A7UR66|A7UR6…
GO:0012505	endomembrane system	C	2.27946e-05	3.6659e-07	tr|Q380R2|Q380R2_ANOGA, tr|Q380T1|Q380T1_ANOGA, tr|Q7QFI3|Q7QFI3_ANOGA, tr|Q7Q0B6|Q7Q0B6_ANOGA, tr|Q7QCL2|Q7QCL2_ANOGA, tr|Q7PZJ0|Q7PZJ0_ANOGA, tr|Q7PPP2|Q7PPP2_ANOGA, tr|Q7PS53|Q7PS53_ANOGA, tr|Q7PY28|Q7PY28_ANOGA, tr|A7UT37|A7UT37_ANOGA, tr|Q7QA85|Q7QA85_ANOGA, tr|Q7Q7E9|Q7Q7E9_ANOGA, tr|Q7PY59|Q7PY59_ANOGA, tr|Q5TX52|Q5TX52_ANOGA, tr|Q7PYD8|Q7PYD8_ANOGA, tr|Q7Q1D4|Q7Q1D4_ANOGA, tr|Q7QA13|Q7QA1…
GO:0048232	male gamete generation	P	2.27946e-05	3.6659e-07	tr|Q7QE09|Q7QE09_ANOGA, tr|Q7Q1T1|Q7Q1T1_ANOGA, tr|Q7PHI8|Q7PHI8_ANOGA, tr|Q8T4K0|Q8T4K0_ANOGA, tr|Q7Q2L5|Q7Q2L5_ANOGA, tr|Q7QGU9|Q7QGU9_ANOGA, tr|Q7QHB4|Q7QHB4_ANOGA, tr|Q7QCR8|Q7QCR8_ANOGA, tr|Q380Q4|Q380Q4_ANOGA, tr|A7UT37|A7UT37_ANOGA, tr|Q7PFH7|Q7PFH7_ANOGA, tr|Q7Q591|Q7Q591_ANOGA, tr|A7UTD5|A7UTD5_ANOGA, tr|A0NEU5|A0NEU5_ANOGA, tr|A7UR67|A7UR67_ANOGA, tr|Q7Q1E0|Q7Q1E0_ANOGA, tr|A7UR66|A7UR6…
GO:0043436	oxoacid metabolic process	P	2.85454e-05	4.63668e-07	tr|Q8MUQ5|Q8MUQ5_ANOGA, tr|Q7Q537|Q7Q537_ANOGA, tr|F5HM13|F5HM13_ANOGA, tr|Q9GPL6|Q9GPL6_ANOGA, tr|Q7Q165|Q7Q165_ANOGA, tr|A0NBC2|A0NBC2_ANOGA, tr|Q86QH4|Q86QH4_ANOGA, tr|Q7QHS3|Q7QHS3_ANOGA, tr|Q7Q503|Q7Q503_ANOGA, tr|Q7QF47|Q7QF47_ANOGA, tr|Q7Q038|Q7Q038_ANOGA, sp|Q7Q9C0|ENOPH_ANOGA, tr|Q7QIG0|Q7QIG0_ANOGA, tr|Q7Q3I3|Q7Q3I3_ANOGA, tr|Q7PNP8|Q7PNP8_ANOGA, sp|Q7PS09|MTNB_ANOGA, tr|Q7PQ11|Q7PQ11_A…
GO:0019752	carboxylic acid metabolic process	P	2.93339e-05	4.81193e-07	tr|Q8MUQ5|Q8MUQ5_ANOGA, tr|Q7Q537|Q7Q537_ANOGA, tr|F5HM13|F5HM13_ANOGA, tr|Q9GPL6|Q9GPL6_ANOGA, tr|Q7Q165|Q7Q165_ANOGA, tr|A0NBC2|A0NBC2_ANOGA, tr|Q86QH4|Q86QH4_ANOGA, tr|Q7QHS3|Q7QHS3_ANOGA, tr|Q7Q503|Q7Q503_ANOGA, tr|Q7QF47|Q7QF47_ANOGA, tr|Q7Q038|Q7Q038_ANOGA, sp|Q7Q9C0|ENOPH_ANOGA, tr|Q7QIG0|Q7QIG0_ANOGA, tr|Q7Q3I3|Q7Q3I3_ANOGA, tr|Q7PNP8|Q7PNP8_ANOGA, sp|Q7PS09|MTNB_ANOGA, tr|Q7PQ11|Q7PQ11_A…
GO:0003006	developmental process involved in reproduction	P	4.07822e-05	6.7555e-07	tr|Q7QE09|Q7QE09_ANOGA, tr|Q7PMW1|Q7PMW1_ANOGA, tr|Q7PSW1|Q7PSW1_ANOGA, tr|A0NBC2|A0NBC2_ANOGA, tr|Q7PUU4|Q7PUU4_ANOGA, tr|Q7PQ08|Q7PQ08_ANOGA, tr|Q5TRW2|Q5TRW2_ANOGA, tr|Q7PY16|Q7PY16_ANOGA, tr|Q7Q1T1|Q7Q1T1_ANOGA, tr|Q7PZ41|Q7PZ41_ANOGA, tr|Q7PHI8|Q7PHI8_ANOGA, tr|Q7Q5Y1|Q7Q5Y1_ANOGA, tr|Q7PPM0|Q7PPM0_ANOGA, tr|Q7QF47|Q7QF47_ANOGA, tr|Q8T4K0|Q8T4K0_ANOGA, tr|Q7Q1Y3|Q7Q1Y3_ANOGA, tr|Q7PRV2|Q7PRV…
GO:0043161	proteasomal ubiquitin-dependent protein catabolic process	P	4.25546e-05	7.18597e-07	tr|Q7PRQ2|Q7PRQ2_ANOGA, tr|Q8T0Y8|Q8T0Y8_ANOGA, tr|Q7PPM9|Q7PPM9_ANOGA, tr|Q7PUU4|Q7PUU4_ANOGA, tr|Q7Q8I2|Q7Q8I2_ANOGA, tr|Q7PXJ8|Q7PXJ8_ANOGA, tr|Q7PY49|Q7PY49_ANOGA, tr|A7UUX0|A7UUX0_ANOGA, tr|Q7PY13|Q7PY13_ANOGA, tr|Q5TPC4|Q5TPC4_ANOGA, tr|Q7PYJ6|Q7PYJ6_ANOGA, tr|Q7Q7W2|Q7Q7W2_ANOGA, tr|Q7PWJ3|Q7PWJ3_ANOGA, tr|Q7PIQ3|Q7PIQ3_ANOGA, tr|Q17033|Q17033_ANOGA, tr|Q7Q306|Q7Q306_ANOGA, tr|Q7Q728|Q7Q72…
GO:0010498	proteasomal protein catabolic process	P	4.25546e-05	7.18597e-07	tr|Q7PRQ2|Q7PRQ2_ANOGA, tr|Q8T0Y8|Q8T0Y8_ANOGA, tr|Q7PPM9|Q7PPM9_ANOGA, tr|Q7PUU4|Q7PUU4_ANOGA, tr|Q7Q8I2|Q7Q8I2_ANOGA, tr|Q7PXJ8|Q7PXJ8_ANOGA, tr|Q7PY49|Q7PY49_ANOGA, tr|A7UUX0|A7UUX0_ANOGA, tr|Q7PY13|Q7PY13_ANOGA, tr|Q5TPC4|Q5TPC4_ANOGA, tr|Q7PYJ6|Q7PYJ6_ANOGA, tr|Q7Q7W2|Q7Q7W2_ANOGA, tr|Q7PWJ3|Q7PWJ3_ANOGA, tr|Q7PIQ3|Q7PIQ3_ANOGA, tr|Q17033|Q17033_ANOGA, tr|Q7Q306|Q7Q306_ANOGA, tr|Q7Q728|Q7Q72…
GO:0006082	organic acid metabolic process	P	4.48996e-05	7.65416e-07	tr|Q8MUQ5|Q8MUQ5_ANOGA, tr|Q7Q537|Q7Q537_ANOGA, tr|F5HM13|F5HM13_ANOGA, tr|Q9GPL6|Q9GPL6_ANOGA, tr|Q7Q165|Q7Q165_ANOGA, tr|A0NBC2|A0NBC2_ANOGA, tr|Q86QH4|Q86QH4_ANOGA, tr|Q7QHS3|Q7QHS3_ANOGA, tr|Q7Q503|Q7Q503_ANOGA, tr|Q7QF47|Q7QF47_ANOGA, tr|Q7Q038|Q7Q038_ANOGA, sp|Q7Q9C0|ENOPH_ANOGA, tr|Q7QIG0|Q7QIG0_ANOGA, tr|Q7Q3I3|Q7Q3I3_ANOGA, tr|Q7PNP8|Q7PNP8_ANOGA, sp|Q7PS09|MTNB_ANOGA, tr|Q7PQ11|Q7PQ11_A…
GO:0006897	endocytosis	P	4.61534e-05	8.00303e-07	tr|Q7QE09|Q7QE09_ANOGA, tr|Q7PWM1|Q7PWM1_ANOGA, tr|Q7PNQ5|Q7PNQ5_ANOGA, tr|Q7PQ08|Q7PQ08_ANOGA, tr|Q5TRW2|Q5TRW2_ANOGA, tr|Q7PY16|Q7PY16_ANOGA, tr|Q7PHI8|Q7PHI8_ANOGA, tr|Q7PYV4|Q7PYV4_ANOGA, tr|Q7Q5Y1|Q7Q5Y1_ANOGA, tr|Q7PG41|Q7PG41_ANOGA, tr|Q7PNJ2|Q7PNJ2_ANOGA, tr|A7UT63|A7UT63_ANOGA, tr|Q7Q8H5|Q7Q8H5_ANOGA, tr|Q7QC23|Q7QC23_ANOGA, tr|Q7QA48|Q7QA48_ANOGA, tr|Q7QJB6|Q7QJB6_ANOGA, tr|Q7PJX7|Q7PJX…
GO:0048477	oogenesis	P	4.61534e-05	8.01635e-07	tr|Q7PMW1|Q7PMW1_ANOGA, tr|Q7PSW1|Q7PSW1_ANOGA, tr|A0NBC2|A0NBC2_ANOGA, tr|Q7PUU4|Q7PUU4_ANOGA, tr|Q7PQ08|Q7PQ08_ANOGA, tr|Q5TRW2|Q5TRW2_ANOGA, tr|Q7PY16|Q7PY16_ANOGA, tr|Q7PZ41|Q7PZ41_ANOGA, tr|Q7PYV4|Q7PYV4_ANOGA, tr|Q7Q5Y1|Q7Q5Y1_ANOGA, tr|Q7PPM0|Q7PPM0_ANOGA, tr|Q7QF47|Q7QF47_ANOGA, tr|Q7Q1Y3|Q7Q1Y3_ANOGA, tr|Q7PRV2|Q7PRV2_ANOGA, tr|Q7Q2L5|Q7Q2L5_ANOGA, tr|Q7PNJ2|Q7PNJ2_ANOGA, tr|Q7PYG5|Q7PYG…
GO:0000226	microtubule cytoskeleton organization	P	4.96035e-05	8.69537e-07	tr|Q7QHE9|Q7QHE9_ANOGA, tr|Q7PQ14|Q7PQ14_ANOGA, tr|Q8T0Y8|Q8T0Y8_ANOGA, tr|A0NBC2|A0NBC2_ANOGA, tr|Q7QHS3|Q7QHS3_ANOGA, tr|Q7QJN4|Q7QJN4_ANOGA, tr|Q7PP83|Q7PP83_ANOGA, tr|Q7PY16|Q7PY16_ANOGA, tr|Q7Q1T1|Q7Q1T1_ANOGA, tr|Q7Q213|Q7Q213_ANOGA, tr|Q7QCQ5|Q7QCQ5_ANOGA, tr|Q7Q0B6|Q7Q0B6_ANOGA, tr|Q7PRV2|Q7PRV2_ANOGA, tr|Q7PNJ2|Q7PNJ2_ANOGA, tr|Q7QBB5|Q7QBB5_ANOGA, tr|Q7QCR8|Q7QCR8_ANOGA, tr|Q5TX48|Q5TX4…
GO:0016879	ligase activity, forming carbon-nitrogen bonds	F	5.20286e-05	9.20415e-07	tr|Q7PWM1|Q7PWM1_ANOGA, tr|Q7QBM6|Q7QBM6_ANOGA, tr|Q7PUU4|Q7PUU4_ANOGA, tr|Q7PTA2|Q7PTA2_ANOGA, tr|Q7Q6A2|Q7Q6A2_ANOGA, tr|Q7QF47|Q7QF47_ANOGA, tr|Q7QBG8|Q7QBG8_ANOGA, tr|Q7QIG0|Q7QIG0_ANOGA, tr|Q7QDD7|Q7QDD7_ANOGA, tr|Q7Q5S2|Q7Q5S2_ANOGA, tr|Q7PQ11|Q7PQ11_ANOGA, tr|Q7PJX7|Q7PJX7_ANOGA, tr|Q5TSB4|Q5TSB4_ANOGA, tr|Q7QDP1|Q7QDP1_ANOGA, tr|Q7PT00|Q7PT00_ANOGA, tr|Q7Q591|Q7Q591_ANOGA, tr|A0T4G0|A0T4G…
GO:0005740	mitochondrial envelope	C	6.12962e-05	1.09422e-06	tr|Q5TTF7|Q5TTF7_ANOGA, tr|Q7PHI8|Q7PHI8_ANOGA, tr|Q7PX99|Q7PX99_ANOGA, tr|Q8T4K0|Q8T4K0_ANOGA, tr|Q7Q8A5|Q7Q8A5_ANOGA, tr|Q7QK64|Q7QK64_ANOGA, tr|Q7PXI3|Q7PXI3_ANOGA, tr|Q7PRR3|Q7PRR3_ANOGA, tr|F5HJY7|F5HJY7_ANOGA, tr|Q7QGI2|Q7QGI2_ANOGA, tr|Q7QJT7|Q7QJT7_ANOGA, tr|Q7PXY3|Q7PXY3_ANOGA, tr|Q7Q1S2|Q7Q1S2_ANOGA, tr|Q7QB14|Q7QB14_ANOGA, tr|Q7PRW3|Q7PRW3_ANOGA, tr|A7UU81|A7UU81_ANOGA, tr|Q5TX26|Q5TX2…
GO:0034470	ncRNA processing	P	6.19738e-05	1.12625e-06	tr|Q8T5I2|Q8T5I2_ANOGA, tr|Q7PY27|Q7PY27_ANOGA, sp|Q7Q412|RTCB_ANOGA, tr|Q7QCF2|Q7QCF2_ANOGA, tr|Q7QEV7|Q7QEV7_ANOGA, tr|A0ND80|A0ND80_ANOGA, tr|Q5TQK8|Q5TQK8_ANOGA, tr|Q7PZX0|Q7PZX0_ANOGA, tr|Q7QD87|Q7QD87_ANOGA, tr|Q7PTN4|Q7PTN4_ANOGA, tr|Q7PX93|Q7PX93_ANOGA, tr|Q7QK92|Q7QK92_ANOGA, sp|Q7Q5Z3|TRM5_ANOGA, tr|A0NCR3|A0NCR3_ANOGA
GO:0016835	carbon-oxygen lyase activity	F	6.19738e-05	1.12625e-06	tr|Q7PTD5|Q7PTD5_ANOGA, sp|Q7PS09|MTNB_ANOGA, tr|Q7Q3D8|Q7Q3D8_ANOGA, tr|Q7QHU0|Q7QHU0_ANOGA, tr|Q7Q3F6|Q7Q3F6_ANOGA, tr|Q5TU56|Q5TU56_ANOGA, tr|Q7QGX8|Q7QGX8_ANOGA, tr|Q7PQK5|Q7PQK5_ANOGA, tr|Q7PYD5|Q7PYD5_ANOGA, tr|Q7Q8E6|Q7Q8E6_ANOGA, tr|Q7QAZ6|Q7QAZ6_ANOGA, tr|Q7Q3A1|Q7Q3A1_ANOGA, tr|Q7PVV2|Q7PVV2_ANOGA, tr|Q7Q899|Q7Q899_ANOGA
GO:0006950	response to stress	P	6.43333e-05	1.17948e-06	tr|Q7PNL3|Q7PNL3_ANOGA, tr|Q7PRQ2|Q7PRQ2_ANOGA, tr|Q7PNN2|Q7PNN2_ANOGA, tr|Q7PSW1|Q7PSW1_ANOGA, tr|Q7Q9T5|Q7Q9T5_ANOGA, tr|Q7PUU4|Q7PUU4_ANOGA, tr|Q7PQ08|Q7PQ08_ANOGA, tr|Q7QIJ4|Q7QIJ4_ANOGA, tr|Q7Q1T1|Q7Q1T1_ANOGA, tr|Q7PY49|Q7PY49_ANOGA, tr|Q7QF47|Q7QF47_ANOGA, tr|Q7Q1Y3|Q7Q1Y3_ANOGA, tr|Q7QBG8|Q7QBG8_ANOGA, tr|Q7Q1V9|Q7Q1V9_ANOGA, tr|Q7PWJ6|Q7PWJ6_ANOGA, tr|A0NBY2|A0NBY2_ANOGA, tr|Q7Q2L5|Q7Q2L…
GO:0007292	female gamete generation	P	6.6604e-05	1.23182e-06	tr|Q7PMW1|Q7PMW1_ANOGA, tr|Q7PSW1|Q7PSW1_ANOGA, tr|A0NBC2|A0NBC2_ANOGA, tr|Q7PUU4|Q7PUU4_ANOGA, tr|Q7PQ08|Q7PQ08_ANOGA, tr|Q5TRW2|Q5TRW2_ANOGA, tr|Q7PY16|Q7PY16_ANOGA, tr|Q7PZ41|Q7PZ41_ANOGA, tr|Q7PYV4|Q7PYV4_ANOGA, tr|Q7Q5Y1|Q7Q5Y1_ANOGA, tr|Q7PPM0|Q7PPM0_ANOGA, tr|Q7QF47|Q7QF47_ANOGA, tr|Q7Q1Y3|Q7Q1Y3_ANOGA, tr|Q7PRV2|Q7PRV2_ANOGA, tr|Q7Q2L5|Q7Q2L5_ANOGA, tr|Q7PNJ2|Q7PNJ2_ANOGA, tr|Q7PYG5|Q7PYG…
GO:0044702	single organism reproductive process	P	7.84527e-05	1.46358e-06	tr|Q7QE09|Q7QE09_ANOGA, tr|Q7PMW1|Q7PMW1_ANOGA, tr|Q7PTB6|Q7PTB6_ANOGA, tr|Q7PSW1|Q7PSW1_ANOGA, tr|A0NBC2|A0NBC2_ANOGA, tr|Q7PUU4|Q7PUU4_ANOGA, tr|Q7PQ08|Q7PQ08_ANOGA, tr|Q5TRW2|Q5TRW2_ANOGA, tr|Q7PY16|Q7PY16_ANOGA, tr|Q7Q1T1|Q7Q1T1_ANOGA, tr|Q7PZ41|Q7PZ41_ANOGA, tr|Q7PHI8|Q7PHI8_ANOGA, tr|Q7PYV4|Q7PYV4_ANOGA, tr|Q7Q5Y1|Q7Q5Y1_ANOGA, tr|Q7PPM0|Q7PPM0_ANOGA, tr|Q7QF47|Q7QF47_ANOGA, tr|Q8T4K0|Q8T4K…
GO:0070647	protein modification by small protein conjugation or removal	P	8.30242e-05	1.57556e-06	tr|Q7Q039|Q7Q039_ANOGA, tr|Q7PWM1|Q7PWM1_ANOGA, tr|Q7PTA2|Q7PTA2_ANOGA, tr|Q7PY16|Q7PY16_ANOGA, tr|Q7PNJ2|Q7PNJ2_ANOGA, tr|Q7QDD7|Q7QDD7_ANOGA, tr|Q7Q104|Q7Q104_ANOGA, tr|Q7Q3J6|Q7Q3J6_ANOGA, tr|Q7PJX7|Q7PJX7_ANOGA, tr|Q5TPC4|Q5TPC4_ANOGA, tr|Q7PT00|Q7PT00_ANOGA, tr|Q7Q591|Q7Q591_ANOGA, tr|A0T4G0|A0T4G0_ANOGA, tr|Q17033|Q17033_ANOGA, tr|Q7QHR4|Q7QHR4_ANOGA, tr|Q7QE76|Q7QE76_ANOGA, tr|Q7Q5H7|Q7Q5H…
GO:0005654	nucleoplasm	C	8.30242e-05	1.57556e-06	tr|Q7QJ32|Q7QJ32_ANOGA, tr|Q7QE09|Q7QE09_ANOGA, tr|Q7PYG5|Q7PYG5_ANOGA, tr|Q7QA87|Q7QA87_ANOGA, tr|Q8T5I1|Q8T5I1_ANOGA, tr|Q7QBJ1|Q7QBJ1_ANOGA, tr|Q5TT37|Q5TT37_ANOGA, tr|A0NFY5|A0NFY5_ANOGA, tr|Q7QFR2|Q7QFR2_ANOGA, tr|Q7QFB8|Q7QFB8_ANOGA, tr|Q17033|Q17033_ANOGA, tr|Q7Q193|Q7Q193_ANOGA, tr|Q7Q5H7|Q7Q5H7_ANOGA, tr|Q7PSG2|Q7PSG2_ANOGA, tr|Q7Q5W6|Q7Q5W6_ANOGA, tr|Q7PCS9|Q7PCS9_ANOGA, tr|Q7PHF8|Q7PHF…
GO:0051188	cofactor biosynthetic process	P	9.12588e-05	1.74651e-06	tr|Q7QI97|Q7QI97_ANOGA, tr|Q7Q503|Q7Q503_ANOGA, tr|Q7Q6C1|Q7Q6C1_ANOGA, tr|Q7PG41|Q7PG41_ANOGA, tr|Q7Q2P4|Q7Q2P4_ANOGA, tr|Q7QIG0|Q7QIG0_ANOGA, tr|Q7PVA3|Q7PVA3_ANOGA, tr|Q7PJC3|Q7PJC3_ANOGA, tr|Q5TSB4|Q5TSB4_ANOGA, tr|Q7PQR1|Q7PQR1_ANOGA, tr|Q7QDU3|Q7QDU3_ANOGA, tr|Q7PS31|Q7PS31_ANOGA, tr|Q7PRT0|Q7PRT0_ANOGA, tr|Q7QGX8|Q7QGX8_ANOGA, tr|Q7PQK5|Q7PQK5_ANOGA, tr|Q7Q8W0|Q7Q8W0_ANOGA, tr|Q7Q9Z4|Q7Q9Z…
GO:0005681	spliceosomal complex	C	0.000128605	2.48192e-06	tr|Q7QE09|Q7QE09_ANOGA, tr|Q7PXQ1|Q7PXQ1_ANOGA, tr|Q7PXD2|Q7PXD2_ANOGA, tr|Q7PTA2|Q7PTA2_ANOGA, tr|Q7PN88|Q7PN88_ANOGA, sp|Q7PXU6|RU1C_ANOGA, tr|Q7PT20|Q7PT20_ANOGA, tr|Q7PQY3|Q7PQY3_ANOGA, tr|Q7PTD2|Q7PTD2_ANOGA, tr|Q7Q0C0|Q7Q0C0_ANOGA, tr|Q7PN29|Q7PN29_ANOGA, tr|Q7Q0B4|Q7Q0B4_ANOGA, tr|Q7QFB8|Q7QFB8_ANOGA, tr|Q7PWL2|Q7PWL2_ANOGA, tr|Q7Q722|Q7Q722_ANOGA, tr|F5HMR8|F5HMR8_ANOGA, tr|Q7Q8T7|Q7Q8T7_…
GO:0032504	multicellular organism reproduction	P	0.000136468	2.65563e-06	tr|Q7QE09|Q7QE09_ANOGA, tr|Q7PMW1|Q7PMW1_ANOGA, tr|Q7PSW1|Q7PSW1_ANOGA, tr|A0NBC2|A0NBC2_ANOGA, tr|Q7PUU4|Q7PUU4_ANOGA, tr|Q7PQ08|Q7PQ08_ANOGA, tr|Q5TRW2|Q5TRW2_ANOGA, tr|Q7PY16|Q7PY16_ANOGA, tr|Q7Q1T1|Q7Q1T1_ANOGA, tr|Q7PZ41|Q7PZ41_ANOGA, tr|Q7PHI8|Q7PHI8_ANOGA, tr|Q7PYV4|Q7PYV4_ANOGA, tr|Q7Q5Y1|Q7Q5Y1_ANOGA, tr|Q7PPM0|Q7PPM0_ANOGA, tr|Q7QF47|Q7QF47_ANOGA, tr|Q8T4K0|Q8T4K0_ANOGA, tr|Q7Q038|Q7Q03…
GO:0016836	hydro-lyase activity	F	0.000153329	3.00839e-06	tr|Q7PTD5|Q7PTD5_ANOGA, sp|Q7PS09|MTNB_ANOGA, tr|Q7Q3D8|Q7Q3D8_ANOGA, tr|Q7QHU0|Q7QHU0_ANOGA, tr|Q7Q3F6|Q7Q3F6_ANOGA, tr|Q5TU56|Q5TU56_ANOGA, tr|Q7QGX8|Q7QGX8_ANOGA, tr|Q7PQK5|Q7PQK5_ANOGA, tr|Q7PYD5|Q7PYD5_ANOGA, tr|Q7Q8E6|Q7Q8E6_ANOGA, tr|Q7QAZ6|Q7QAZ6_ANOGA, tr|Q7Q3A1|Q7Q3A1_ANOGA, tr|Q7PVV2|Q7PVV2_ANOGA
GO:0007010	cytoskeleton organization	P	0.000158861	3.14248e-06	tr|Q7QHE9|Q7QHE9_ANOGA, tr|Q7PQ14|Q7PQ14_ANOGA, tr|Q8T0Y8|Q8T0Y8_ANOGA, tr|Q7PSW1|Q7PSW1_ANOGA, tr|A0NBC2|A0NBC2_ANOGA, tr|Q7PV64|Q7PV64_ANOGA, tr|Q7PQ08|Q7PQ08_ANOGA, tr|Q7QHS3|Q7QHS3_ANOGA, tr|Q7QJN4|Q7QJN4_ANOGA, tr|Q7PP83|Q7PP83_ANOGA, tr|Q7PY16|Q7PY16_ANOGA, tr|Q7Q1T1|Q7Q1T1_ANOGA, tr|Q7Q5Y1|Q7Q5Y1_ANOGA, tr|Q7Q213|Q7Q213_ANOGA, tr|Q7Q1Y3|Q7Q1Y3_ANOGA, tr|Q7QCQ5|Q7QCQ5_ANOGA, tr|Q5TWR5|Q5TWR…
GO:0016881	acid-amino acid ligase activity	F	0.000168245	3.35515e-06	tr|Q7PWM1|Q7PWM1_ANOGA, tr|Q7QBM6|Q7QBM6_ANOGA, tr|Q7PUU4|Q7PUU4_ANOGA, tr|Q7PTA2|Q7PTA2_ANOGA, tr|Q7Q6A2|Q7Q6A2_ANOGA, tr|Q7QBG8|Q7QBG8_ANOGA, tr|Q7QDD7|Q7QDD7_ANOGA, tr|Q7Q5S2|Q7Q5S2_ANOGA, tr|Q7PJX7|Q7PJX7_ANOGA, tr|Q5TSB4|Q5TSB4_ANOGA, tr|Q7QDP1|Q7QDP1_ANOGA, tr|Q7PT00|Q7PT00_ANOGA, tr|Q7Q591|Q7Q591_ANOGA, tr|A0T4G0|A0T4G0_ANOGA, tr|Q7PWJ3|Q7PWJ3_ANOGA, tr|Q7PYH7|Q7PYH7_ANOGA, tr|A7UT69|A7UT6…
GO:0006412	translation	P	0.000215094	4.32403e-06	tr|Q7PQ14|Q7PQ14_ANOGA, tr|Q7PP83|Q7PP83_ANOGA, tr|Q7PTD5|Q7PTD5_ANOGA, tr|Q7PZ41|Q7PZ41_ANOGA, tr|Q7PX85|Q7PX85_ANOGA, tr|Q7QEB0|Q7QEB0_ANOGA, tr|Q7Q3I3|Q7Q3I3_ANOGA, tr|Q7PYG5|Q7PYG5_ANOGA, tr|Q7QA87|Q7QA87_ANOGA, tr|Q7QFZ1|Q7QFZ1_ANOGA, tr|Q7PR52|Q7PR52_ANOGA, tr|Q7QBJ1|Q7QBJ1_ANOGA, tr|Q7PT20|Q7PT20_ANOGA, tr|Q7PNE7|Q7PNE7_ANOGA, tr|Q7QC42|Q7QC42_ANOGA, tr|Q7Q2C3|Q7Q2C3_ANOGA, tr|Q7PLZ0|Q7PLZ…
GO:0016779	nucleotidyltransferase activity	F	0.000216085	4.37868e-06	tr|Q7QC11|Q7QC11_ANOGA, tr|Q7Q3I4|Q7Q3I4_ANOGA, tr|Q7PKK3|Q7PKK3_ANOGA, tr|Q8T5I2|Q8T5I2_ANOGA, tr|Q7Q1Y3|Q7Q1Y3_ANOGA, tr|Q5TX00|Q5TX00_ANOGA, tr|F5HIS6|F5HIS6_ANOGA, tr|Q7QCF2|Q7QCF2_ANOGA, tr|Q7QA38|Q7QA38_ANOGA, tr|Q7Q9Z4|Q7Q9Z4_ANOGA, tr|Q7PTA4|Q7PTA4_ANOGA, tr|Q7PQA8|Q7PQA8_ANOGA, tr|Q7PWZ2|Q7PWZ2_ANOGA, tr|Q7Q9J1|Q7Q9J1_ANOGA, tr|Q7Q228|Q7Q228_ANOGA
GO:0031966	mitochondrial membrane	C	0.000276388	5.64512e-06	tr|Q7PHI8|Q7PHI8_ANOGA, tr|Q7PX99|Q7PX99_ANOGA, tr|Q8T4K0|Q8T4K0_ANOGA, tr|Q7Q8A5|Q7Q8A5_ANOGA, tr|Q7QK64|Q7QK64_ANOGA, tr|Q7PXI3|Q7PXI3_ANOGA, tr|Q7PRR3|Q7PRR3_ANOGA, tr|F5HJY7|F5HJY7_ANOGA, tr|Q7QGI2|Q7QGI2_ANOGA, tr|Q7QJT7|Q7QJT7_ANOGA, tr|Q7PXY3|Q7PXY3_ANOGA, tr|Q7Q1S2|Q7Q1S2_ANOGA, tr|Q7QB14|Q7QB14_ANOGA, tr|Q7PRW3|Q7PRW3_ANOGA, tr|A7UU81|A7UU81_ANOGA, tr|Q5TX26|Q5TX26_ANOGA, tr|Q7Q9Z4|Q7Q9Z…
GO:0016043	cellular component organization	P	0.000290278	5.9755e-06	tr|Q7QHE9|Q7QHE9_ANOGA, tr|Q7QD98|Q7QD98_ANOGA, tr|Q7PQ14|Q7PQ14_ANOGA, tr|Q8T0Y8|Q8T0Y8_ANOGA, tr|Q7Q039|Q7Q039_ANOGA, tr|Q7PMW1|Q7PMW1_ANOGA, tr|Q7PXQ1|Q7PXQ1_ANOGA, tr|Q7Q1I2|Q7Q1I2_ANOGA, tr|Q7PWM1|Q7PWM1_ANOGA, tr|Q7PYH2|Q7PYH2_ANOGA, tr|Q7PTB6|Q7PTB6_ANOGA, tr|Q7PSW1|Q7PSW1_ANOGA, tr|A0NBC2|A0NBC2_ANOGA, tr|Q7PNQ5|Q7PNQ5_ANOGA, tr|Q7PV64|Q7PV64_ANOGA, tr|Q7PUU4|Q7PUU4_ANOGA, tr|Q7PQ08|Q7PQ0…
GO:0050662	coenzyme binding	F	0.000302337	6.27235e-06	tr|Q7Q537|Q7Q537_ANOGA, tr|A7UU86|A7UU86_ANOGA, tr|Q86GB2|Q86GB2_ANOGA, tr|Q7PMI6|Q7PMI6_ANOGA, tr|Q7Q3U0|Q7Q3U0_ANOGA, tr|Q7QD39|Q7QD39_ANOGA, tr|Q7QFI3|Q7QFI3_ANOGA, tr|A7UU84|A7UU84_ANOGA, tr|Q7PTH2|Q7PTH2_ANOGA, tr|Q7QA93|Q7QA93_ANOGA, tr|Q7PNP8|Q7PNP8_ANOGA, tr|A7UR88|A7UR88_ANOGA, tr|F5HIX2|F5HIX2_ANOGA, tr|Q7PZ92|Q7PZ92_ANOGA, tr|Q7QFL5|Q7QFL5_ANOGA, tr|Q7PRY4|Q7PRY4_ANOGA, tr|Q7PWU4|Q7PWU…
GO:0016482	cytoplasmic transport	P	0.00030357	6.34674e-06	tr|Q7QE09|Q7QE09_ANOGA, tr|A7UT70|A7UT70_ANOGA, tr|Q7PSW1|Q7PSW1_ANOGA, tr|Q7PUE1|Q7PUE1_ANOGA, tr|Q7PY16|Q7PY16_ANOGA, tr|Q7PWN5|Q7PWN5_ANOGA, tr|Q7Q0B6|Q7Q0B6_ANOGA, tr|Q7PFU0|Q7PFU0_ANOGA, tr|Q7PNJ2|Q7PNJ2_ANOGA, tr|Q5TX48|Q5TX48_ANOGA, tr|Q7PPP2|Q7PPP2_ANOGA, tr|Q7Q3Z0|Q7Q3Z0_ANOGA, tr|Q7PY65|Q7PY65_ANOGA, tr|Q7PYH7|Q7PYH7_ANOGA, tr|Q7PY59|Q7PY59_ANOGA, tr|Q5TSX3|Q5TSX3_ANOGA, tr|Q7QFB8|Q7QFB…
GO:0051128	regulation of cellular component organization	P	0.000311175	6.55578e-06	tr|Q7PSW1|Q7PSW1_ANOGA, tr|Q7PNQ5|Q7PNQ5_ANOGA, tr|Q7PV64|Q7PV64_ANOGA, tr|Q7PUU4|Q7PUU4_ANOGA, tr|Q7PQ08|Q7PQ08_ANOGA, tr|Q5TRW2|Q5TRW2_ANOGA, tr|Q7Q1T1|Q7Q1T1_ANOGA, tr|Q7Q5Y1|Q7Q5Y1_ANOGA, tr|Q7QF47|Q7QF47_ANOGA, tr|Q7Q213|Q7Q213_ANOGA, tr|Q7Q1Y3|Q7Q1Y3_ANOGA, tr|Q7QDX8|Q7QDX8_ANOGA, tr|Q7Q0B6|Q7Q0B6_ANOGA, tr|A0NBY2|A0NBY2_ANOGA, tr|Q7PRV2|Q7PRV2_ANOGA, tr|Q7PYG5|Q7PYG5_ANOGA, tr|A0NGL9|A0NGL…
GO:0016791	phosphatase activity	F	0.000366833	7.78739e-06	tr|Q7PTB6|Q7PTB6_ANOGA, tr|Q7PUU4|Q7PUU4_ANOGA, tr|Q7QC05|Q7QC05_ANOGA, tr|Q7PIJ5|Q7PIJ5_ANOGA, tr|Q7PYY8|Q7PYY8_ANOGA, tr|Q7Q038|Q7Q038_ANOGA, tr|Q7Q7M7|Q7Q7M7_ANOGA, sp|Q7Q9C0|ENOPH_ANOGA, tr|Q7Q3D9|Q7Q3D9_ANOGA, tr|Q7Q7F5|Q7Q7F5_ANOGA, tr|Q7PQI2|Q7PQI2_ANOGA, tr|A7UTM8|A7UTM8_ANOGA, tr|Q7QBB5|Q7QBB5_ANOGA, tr|Q7Q998|Q7Q998_ANOGA, tr|Q7PWY3|Q7PWY3_ANOGA, tr|Q5TSE7|Q5TSE7_ANOGA, tr|Q5TPC4|Q5TPC4…
GO:0043168	anion binding	F	0.000368	7.92639e-06	tr|F5HM13|F5HM13_ANOGA, tr|Q7PXQ1|Q7PXQ1_ANOGA, tr|Q7Q340|Q7Q340_ANOGA, tr|A7UU86|A7UU86_ANOGA, tr|Q7PUU4|Q7PUU4_ANOGA, tr|Q86GB2|Q86GB2_ANOGA, tr|Q7PQ08|Q7PQ08_ANOGA, tr|Q7QJN4|Q7QJN4_ANOGA, tr|Q86LB8|Q86LB8_ANOGA, tr|Q7PPE3|Q7PPE3_ANOGA, tr|Q7PPX9|Q7PPX9_ANOGA, tr|Q7Q3U0|Q7Q3U0_ANOGA, tr|Q7PHI8|Q7PHI8_ANOGA, tr|Q7QJY3|Q7QJY3_ANOGA, tr|Q7QD39|Q7QD39_ANOGA, tr|Q7QF47|Q7QF47_ANOGA, tr|Q7Q7J4|Q7Q7J…
GO:1901566	organonitrogen compound biosynthetic process	P	0.000368	7.93053e-06	tr|Q7QB57|Q7QB57_ANOGA, tr|Q7QI97|Q7QI97_ANOGA, tr|Q7Q7G3|Q7Q7G3_ANOGA, tr|Q7QBZ6|Q7QBZ6_ANOGA, tr|Q7PNN2|Q7PNN2_ANOGA, tr|Q7Q847|Q7Q847_ANOGA, tr|A0NBC2|A0NBC2_ANOGA, tr|Q86LB8|Q86LB8_ANOGA, tr|Q7Q3I4|Q7Q3I4_ANOGA, tr|Q7PHI8|Q7PHI8_ANOGA, tr|Q7QF47|Q7QF47_ANOGA, tr|Q7Q038|Q7Q038_ANOGA, sp|Q7Q9C0|ENOPH_ANOGA, tr|Q7Q2P4|Q7Q2P4_ANOGA, tr|Q7QIG0|Q7QIG0_ANOGA, tr|Q7QHY0|Q7QHY0_ANOGA, sp|Q7PS09|MTNB_A…
GO:0016491	oxidoreductase activity	F	0.000373012	8.09853e-06	tr|Q7PNL3|Q7PNL3_ANOGA, tr|Q7PM55|Q7PM55_ANOGA, tr|Q7Q537|Q7Q537_ANOGA, tr|Q7PYH2|Q7PYH2_ANOGA, tr|Q7Q165|Q7Q165_ANOGA, tr|A7UU86|A7UU86_ANOGA, tr|Q86GB2|Q86GB2_ANOGA, tr|Q86QH4|Q86QH4_ANOGA, tr|Q7PMI6|Q7PMI6_ANOGA, tr|Q5TWW9|Q5TWW9_ANOGA, tr|Q7Q3U0|Q7Q3U0_ANOGA, tr|Q86GQ9|Q86GQ9_ANOGA, tr|Q7Q503|Q7Q503_ANOGA, tr|Q7QEP5|Q7QEP5_ANOGA, tr|Q7Q8A5|Q7Q8A5_ANOGA, tr|Q7QK64|Q7QK64_ANOGA, tr|Q7QFI3|Q7QFI…
GO:0006732	coenzyme metabolic process	P	0.000382978	8.37649e-06	tr|Q7Q9R5|Q7Q9R5_ANOGA, tr|Q7QI97|Q7QI97_ANOGA, tr|F5HM13|F5HM13_ANOGA, tr|Q7Q503|Q7Q503_ANOGA, tr|Q7Q6C1|Q7Q6C1_ANOGA, tr|Q7PG41|Q7PG41_ANOGA, tr|Q7QIG0|Q7QIG0_ANOGA, sp|Q7PS09|MTNB_ANOGA, tr|Q7PJC3|Q7PJC3_ANOGA, tr|Q5TWY6|Q5TWY6_ANOGA, tr|Q7PXW5|Q7PXW5_ANOGA, tr|Q5TSB4|Q5TSB4_ANOGA, tr|Q7PQR1|Q7PQR1_ANOGA, tr|Q7QDU3|Q7QDU3_ANOGA, tr|Q7PNN6|Q7PNN6_ANOGA, tr|Q7PS31|Q7PS31_ANOGA, tr|Q7PRT0|Q7PRT0_…
GO:0008380	RNA splicing	P	0.000404686	8.91637e-06	tr|Q7QE09|Q7QE09_ANOGA, tr|Q7PXQ1|Q7PXQ1_ANOGA, tr|Q7PTA2|Q7PTA2_ANOGA, tr|Q7PN88|Q7PN88_ANOGA, tr|Q7PYG5|Q7PYG5_ANOGA, sp|Q7PXU6|RU1C_ANOGA, tr|Q7PQY3|Q7PQY3_ANOGA, sp|Q7Q412|RTCB_ANOGA, tr|Q7PTD2|Q7PTD2_ANOGA, tr|Q7Q0C0|Q7Q0C0_ANOGA, tr|Q7PN29|Q7PN29_ANOGA, tr|Q7QFB8|Q7QFB8_ANOGA, tr|Q7PWL2|Q7PWL2_ANOGA, tr|Q7Q722|Q7Q722_ANOGA, tr|F5HMR8|F5HMR8_ANOGA, tr|Q7Q8T7|Q7Q8T7_ANOGA, tr|Q7Q193|Q7Q193_AN…
GO:0000287	magnesium ion binding	F	0.000453611	1.01402e-05	tr|Q7Q537|Q7Q537_ANOGA, tr|Q7Q038|Q7Q038_ANOGA, sp|Q7Q9C0|ENOPH_ANOGA, tr|A7UTE1|A7UTE1_ANOGA, tr|Q7Q3D8|Q7Q3D8_ANOGA, tr|F5HJ15|F5HJ15_ANOGA, tr|Q7QDK6|Q7QDK6_ANOGA, tr|Q7QFR2|Q7QFR2_ANOGA, tr|F5HJZ9|F5HJZ9_ANOGA, tr|Q7PPE7|Q7PPE7_ANOGA, tr|Q7Q6G4|Q7Q6G4_ANOGA, tr|Q7Q989|Q7Q989_ANOGA, tr|Q7Q3B5|Q7Q3B5_ANOGA, tr|Q7Q3X5|Q7Q3X5_ANOGA, tr|Q7PT06|Q7PT06_ANOGA, tr|Q7QE29|Q7QE29_ANOGA
GO:0000502	proteasome complex	C	0.000453611	1.01402e-05	tr|Q8T0Y8|Q8T0Y8_ANOGA, tr|Q7PPM9|Q7PPM9_ANOGA, tr|Q7Q8I2|Q7Q8I2_ANOGA, tr|Q7PXJ8|Q7PXJ8_ANOGA, tr|Q7PY49|Q7PY49_ANOGA, tr|A7UUX0|A7UUX0_ANOGA, tr|Q7PY13|Q7PY13_ANOGA, tr|Q7PYJ6|Q7PYJ6_ANOGA, tr|Q7Q7W2|Q7Q7W2_ANOGA, tr|Q7PPI7|Q7PPI7_ANOGA, tr|Q7PIQ3|Q7PIQ3_ANOGA, tr|Q7Q306|Q7Q306_ANOGA, tr|Q7PMD7|Q7PMD7_ANOGA, tr|Q7QCF8|Q7QCF8_ANOGA, tr|Q7Q728|Q7Q728_ANOGA, tr|Q7QFQ3|Q7QFQ3_ANOGA
GO:0019899	enzyme binding	F	0.00047951	1.07963e-05	tr|Q7PPZ9|Q7PPZ9_ANOGA, tr|Q7QE09|Q7QE09_ANOGA, tr|Q7PQ08|Q7PQ08_ANOGA, tr|Q7Q1T1|Q7Q1T1_ANOGA, tr|Q7PZ41|Q7PZ41_ANOGA, tr|Q7PYV4|Q7PYV4_ANOGA, tr|Q7PRV2|Q7PRV2_ANOGA, tr|Q7QII7|Q7QII7_ANOGA, tr|Q7PQV9|Q7PQV9_ANOGA, tr|Q5TPC4|Q5TPC4_ANOGA, tr|Q7PQH5|Q7PQH5_ANOGA, tr|Q7Q591|Q7Q591_ANOGA, tr|A0NBA9|A0NBA9_ANOGA, tr|A7UR67|A7UR67_ANOGA, tr|Q5TT69|Q5TT69_ANOGA, tr|Q17033|Q17033_ANOGA, tr|Q7Q0C7|Q7Q0C…
GO:0043414	macromolecule methylation	P	0.000484859	1.09947e-05	tr|Q7Q6G0|Q7Q6G0_ANOGA, tr|Q7Q6V6|Q7Q6V6_ANOGA, tr|Q7QKF6|Q7QKF6_ANOGA, tr|Q7PY27|Q7PY27_ANOGA, tr|Q5TT37|Q5TT37_ANOGA, tr|Q7QJT6|Q7QJT6_ANOGA, tr|Q7QEV7|Q7QEV7_ANOGA, tr|Q7Q0E4|Q7Q0E4_ANOGA, tr|Q7PZX0|Q7PZX0_ANOGA, tr|Q7QD87|Q7QD87_ANOGA, tr|Q7Q3P9|Q7Q3P9_ANOGA, sp|Q7Q5Z3|TRM5_ANOGA, tr|Q7QKB2|Q7QKB2_ANOGA, tr|A0NG38|A0NG38_ANOGA
GO:0015630	microtubule cytoskeleton	C	0.000531743	1.22121e-05	tr|Q7QB57|Q7QB57_ANOGA, tr|Q7QHE9|Q7QHE9_ANOGA, tr|Q7PSW1|Q7PSW1_ANOGA, tr|A0NBC2|A0NBC2_ANOGA, tr|Q7PUU4|Q7PUU4_ANOGA, tr|Q7QHS3|Q7QHS3_ANOGA, tr|Q7QJN4|Q7QJN4_ANOGA, tr|Q7PTA2|Q7PTA2_ANOGA, tr|Q7Q8I2|Q7Q8I2_ANOGA, tr|Q7PXJ8|Q7PXJ8_ANOGA, tr|Q5TWW9|Q5TWW9_ANOGA, tr|Q7PHI8|Q7PHI8_ANOGA, tr|Q7Q5Y1|Q7Q5Y1_ANOGA, tr|Q8T4K0|Q8T4K0_ANOGA, tr|Q7QCQ5|Q7QCQ5_ANOGA, tr|Q7QEB0|Q7QEB0_ANOGA, tr|A7UU84|A7UU8…
GO:0065008	regulation of biological quality	P	0.000531743	1.22289e-05	tr|Q7PNL3|Q7PNL3_ANOGA, tr|Q7PM55|Q7PM55_ANOGA, tr|Q7QD98|Q7QD98_ANOGA, tr|A7UT70|A7UT70_ANOGA, tr|Q7PSW1|Q7PSW1_ANOGA, tr|A0NBC2|A0NBC2_ANOGA, tr|Q7PNQ5|Q7PNQ5_ANOGA, tr|Q7PV64|Q7PV64_ANOGA, tr|Q7PUU4|Q7PUU4_ANOGA, tr|Q86GB2|Q86GB2_ANOGA, tr|Q7PQ08|Q7PQ08_ANOGA, tr|Q7QJN4|Q7QJN4_ANOGA, tr|Q7Q4G6|Q7Q4G6_ANOGA, tr|Q7QIJ4|Q7QIJ4_ANOGA, tr|Q5TRW2|Q5TRW2_ANOGA, tr|Q7Q3I4|Q7Q3I4_ANOGA, tr|Q7PY16|Q7PY1…
GO:0007243	intracellular protein kinase cascade	P	0.000543395	1.26675e-05	tr|Q7PUU4|Q7PUU4_ANOGA, tr|Q7PQ08|Q7PQ08_ANOGA, tr|Q7PY16|Q7PY16_ANOGA, tr|Q7QF47|Q7QF47_ANOGA, tr|Q7Q1Y3|Q7Q1Y3_ANOGA, tr|Q7PSW0|Q7PSW0_ANOGA, tr|A0NBY2|A0NBY2_ANOGA, tr|Q7Q6B6|Q7Q6B6_ANOGA, tr|Q7PNJ2|Q7PNJ2_ANOGA, tr|Q380U3|Q380U3_ANOGA, tr|Q7PJX7|Q7PJX7_ANOGA, tr|Q7QCM5|Q7QCM5_ANOGA, tr|Q5TPC4|Q5TPC4_ANOGA, tr|Q7QDI7|Q7QDI7_ANOGA, tr|Q7Q591|Q7Q591_ANOGA, tr|Q7PYH7|Q7PYH7_ANOGA, tr|Q7PV94|Q7PV9…
GO:0044451	nucleoplasm part	C	0.000543395	1.26716e-05	tr|Q7QJ32|Q7QJ32_ANOGA, tr|Q7QE09|Q7QE09_ANOGA, tr|Q7QA87|Q7QA87_ANOGA, tr|Q8T5I1|Q8T5I1_ANOGA, tr|Q7QBJ1|Q7QBJ1_ANOGA, tr|Q5TT37|Q5TT37_ANOGA, tr|A0NFY5|A0NFY5_ANOGA, tr|Q7QFR2|Q7QFR2_ANOGA, tr|Q7QFB8|Q7QFB8_ANOGA, tr|Q7Q193|Q7Q193_ANOGA, tr|Q7PSG2|Q7PSG2_ANOGA, tr|Q7Q5W6|Q7Q5W6_ANOGA, tr|A7URG3|A7URG3_ANOGA, tr|Q7Q9Z4|Q7Q9Z4_ANOGA, tr|Q7PPE6|Q7PPE6_ANOGA, tr|Q7PX93|Q7PX93_ANOGA, tr|Q7QKB2|Q7QKB…
GO:0048037	cofactor binding	F	0.000599754	1.40824e-05	tr|Q7Q537|Q7Q537_ANOGA, tr|F5HM13|F5HM13_ANOGA, tr|A7UU86|A7UU86_ANOGA, tr|Q86GB2|Q86GB2_ANOGA, tr|Q7PMI6|Q7PMI6_ANOGA, tr|Q7Q3U0|Q7Q3U0_ANOGA, tr|Q7QD39|Q7QD39_ANOGA, tr|Q7PG41|Q7PG41_ANOGA, tr|Q7QFI3|Q7QFI3_ANOGA, tr|A7UU84|A7UU84_ANOGA, tr|Q7PTH2|Q7PTH2_ANOGA, tr|Q7QA93|Q7QA93_ANOGA, tr|Q7Q3L6|Q7Q3L6_ANOGA, tr|Q7PNP8|Q7PNP8_ANOGA, tr|A7UR88|A7UR88_ANOGA, tr|F5HIX2|F5HIX2_ANOGA, tr|Q7PZ92|Q7PZ9…
GO:0006725	cellular aromatic compound metabolic process	P	0.000665334	1.57292e-05	tr|Q7QB57|Q7QB57_ANOGA, tr|Q7PNL3|Q7PNL3_ANOGA, tr|Q7Q9R5|Q7Q9R5_ANOGA, tr|Q7QJ32|Q7QJ32_ANOGA, tr|Q7QI97|Q7QI97_ANOGA, tr|Q7QHE9|Q7QHE9_ANOGA, tr|Q8MUQ5|Q8MUQ5_ANOGA, tr|F5HM13|F5HM13_ANOGA, tr|Q7PRQ2|Q7PRQ2_ANOGA, tr|Q7QE09|Q7QE09_ANOGA, tr|Q7Q9K4|Q7Q9K4_ANOGA, tr|Q7QBZ6|Q7QBZ6_ANOGA, tr|Q7PXQ1|Q7PXQ1_ANOGA, tr|Q7Q663|Q7Q663_ANOGA, tr|Q7Q1I2|Q7Q1I2_ANOGA, tr|Q7QC11|Q7QC11_ANOGA, tr|Q7Q3Z3|Q7Q3Z…
GO:0005875	microtubule associated complex	C	0.000675108	1.60688e-05	tr|Q7QB57|Q7QB57_ANOGA, tr|Q7QHE9|Q7QHE9_ANOGA, tr|A0NBC2|A0NBC2_ANOGA, tr|Q7QHS3|Q7QHS3_ANOGA, tr|Q7QJN4|Q7QJN4_ANOGA, tr|Q7PTA2|Q7PTA2_ANOGA, tr|Q7Q8I2|Q7Q8I2_ANOGA, tr|Q7PXJ8|Q7PXJ8_ANOGA, tr|Q5TWW9|Q5TWW9_ANOGA, tr|Q7PHI8|Q7PHI8_ANOGA, tr|Q7Q5Y1|Q7Q5Y1_ANOGA, tr|Q8T4K0|Q8T4K0_ANOGA, tr|Q7QCQ5|Q7QCQ5_ANOGA, tr|Q7QEB0|Q7QEB0_ANOGA, tr|A7UU84|A7UU84_ANOGA, tr|Q5TRB4|Q5TRB4_ANOGA, tr|Q7Q3I3|Q7Q3I…
GO:0008360	regulation of cell shape	P	0.000676024	1.61993e-05	tr|Q7PV64|Q7PV64_ANOGA, tr|Q7PUU4|Q7PUU4_ANOGA, tr|Q7PQ08|Q7PQ08_ANOGA, tr|Q5TRW2|Q5TRW2_ANOGA, tr|Q7Q1T1|Q7Q1T1_ANOGA, tr|Q7QF47|Q7QF47_ANOGA, tr|Q7QDX8|Q7QDX8_ANOGA, tr|A0NBY2|A0NBY2_ANOGA, tr|Q7PRV2|Q7PRV2_ANOGA, tr|Q7QA40|Q7QA40_ANOGA, tr|Q5TX48|Q5TX48_ANOGA, tr|Q380U3|Q380U3_ANOGA, tr|Q5TPC4|Q5TPC4_ANOGA, tr|A7UT37|A7UT37_ANOGA, tr|Q7PD38|Q7PD38_ANOGA, tr|A7UR67|A7UR67_ANOGA, tr|Q7PY59|Q7PY5…
GO:0006397	mRNA processing	P	0.000737467	1.77903e-05	tr|Q7QJ32|Q7QJ32_ANOGA, tr|Q7QE09|Q7QE09_ANOGA, tr|Q7Q9K4|Q7Q9K4_ANOGA, tr|Q7PXQ1|Q7PXQ1_ANOGA, tr|Q7PTA2|Q7PTA2_ANOGA, tr|Q7PZ41|Q7PZ41_ANOGA, tr|Q7PN88|Q7PN88_ANOGA, tr|Q7PYG5|Q7PYG5_ANOGA, tr|A0NGL9|A0NGL9_ANOGA, sp|Q7PXU6|RU1C_ANOGA, tr|Q7PT20|Q7PT20_ANOGA, tr|Q7PQY3|Q7PQY3_ANOGA, tr|Q7PTD2|Q7PTD2_ANOGA, tr|Q7PM08|Q7PM08_ANOGA, tr|Q7Q0C0|Q7Q0C0_ANOGA, tr|Q7PN29|Q7PN29_ANOGA, tr|Q7QFB8|Q7QFB8_…
GO:0046483	heterocycle metabolic process	P	0.00074146	1.81349e-05	tr|Q7QB57|Q7QB57_ANOGA, tr|Q7PNL3|Q7PNL3_ANOGA, tr|Q7Q9R5|Q7Q9R5_ANOGA, tr|Q7QJ32|Q7QJ32_ANOGA, tr|Q7QI97|Q7QI97_ANOGA, tr|Q7QHE9|Q7QHE9_ANOGA, tr|F5HM13|F5HM13_ANOGA, tr|Q7PRQ2|Q7PRQ2_ANOGA, tr|Q7QE09|Q7QE09_ANOGA, tr|Q7Q9K4|Q7Q9K4_ANOGA, tr|Q7QBZ6|Q7QBZ6_ANOGA, tr|Q7PXQ1|Q7PXQ1_ANOGA, tr|Q7Q663|Q7Q663_ANOGA, tr|Q7Q1I2|Q7Q1I2_ANOGA, tr|Q7QC11|Q7QC11_ANOGA, tr|Q7Q3Z3|Q7Q3Z3_ANOGA, tr|Q7PWM1|Q7PWM…
GO:0004386	helicase activity	F	0.00074146	1.82443e-05	tr|Q7PXQ1|Q7PXQ1_ANOGA, tr|Q7QDK9|Q7QDK9_ANOGA, tr|Q7PNS1|Q7PNS1_ANOGA, tr|Q7Q1G0|Q7Q1G0_ANOGA, tr|Q5TX00|Q5TX00_ANOGA, tr|A7UR67|A7UR67_ANOGA, tr|Q7PRH5|Q7PRH5_ANOGA, tr|A7UR66|A7UR66_ANOGA, tr|Q5TX51|Q5TX51_ANOGA, tr|Q7Q5W6|Q7Q5W6_ANOGA, tr|Q7Q395|Q7Q395_ANOGA, tr|A7UU36|A7UU36_ANOGA, tr|Q7QE03|Q7QE03_ANOGA, tr|Q7Q7E5|Q7Q7E5_ANOGA, tr|Q7QCL6|Q7QCL6_ANOGA, tr|Q5TMS7|Q5TMS7_ANOGA, tr|Q7PMT8|Q7PMT…
GO:0019866	organelle inner membrane	C	0.00074146	1.82443e-05	tr|Q7PHI8|Q7PHI8_ANOGA, tr|Q7PX99|Q7PX99_ANOGA, tr|Q7Q8A5|Q7Q8A5_ANOGA, tr|Q7QK64|Q7QK64_ANOGA, tr|Q7PZJ0|Q7PZJ0_ANOGA, tr|Q7PXI3|Q7PXI3_ANOGA, tr|Q7PRR3|Q7PRR3_ANOGA, tr|F5HJY7|F5HJY7_ANOGA, tr|Q7QJT7|Q7QJT7_ANOGA, tr|Q7PXY3|Q7PXY3_ANOGA, tr|Q7Q1S2|Q7Q1S2_ANOGA, tr|Q7QB14|Q7QB14_ANOGA, tr|Q7PRW3|Q7PRW3_ANOGA, tr|A7UU81|A7UU81_ANOGA, tr|Q5TX26|Q5TX26_ANOGA, tr|Q7Q9Z4|Q7Q9Z4_ANOGA, tr|F5HLN4|F5HLN…
GO:0032553	ribonucleotide binding	F	0.0007773	1.92512e-05	tr|Q7PXQ1|Q7PXQ1_ANOGA, tr|Q7Q340|Q7Q340_ANOGA, tr|Q7PUU4|Q7PUU4_ANOGA, tr|Q7PQ08|Q7PQ08_ANOGA, tr|Q7QJN4|Q7QJN4_ANOGA, tr|Q86LB8|Q86LB8_ANOGA, tr|Q7PPE3|Q7PPE3_ANOGA, tr|Q7PPX9|Q7PPX9_ANOGA, tr|Q7PHI8|Q7PHI8_ANOGA, tr|Q7QF47|Q7QF47_ANOGA, tr|Q7Q7J4|Q7Q7J4_ANOGA, tr|Q7QBD4|Q7QBD4_ANOGA, tr|Q7Q1Y3|Q7Q1Y3_ANOGA, tr|Q7QCQ5|Q7QCQ5_ANOGA, tr|Q7QFI3|Q7QFI3_ANOGA, tr|Q7Q3J7|Q7Q3J7_ANOGA, tr|Q7QDK9|Q7QDK…
GO:0007051	spindle organization	P	0.000822815	2.05108e-05	tr|Q7PQ14|Q7PQ14_ANOGA, tr|Q8T0Y8|Q8T0Y8_ANOGA, tr|Q7QHS3|Q7QHS3_ANOGA, tr|Q7PP83|Q7PP83_ANOGA, tr|Q7PY16|Q7PY16_ANOGA, tr|Q7Q1T1|Q7Q1T1_ANOGA, tr|Q7QCQ5|Q7QCQ5_ANOGA, tr|Q7PRV2|Q7PRV2_ANOGA, tr|Q7PNJ2|Q7PNJ2_ANOGA, tr|Q7QBB5|Q7QBB5_ANOGA, tr|Q7QCR8|Q7QCR8_ANOGA, tr|Q5TX48|Q5TX48_ANOGA, tr|Q7PQ11|Q7PQ11_ANOGA, tr|Q7Q1P2|Q7Q1P2_ANOGA, tr|Q7QI55|Q7QI55_ANOGA, tr|Q7Q8S5|Q7Q8S5_ANOGA, tr|Q7PTD2|Q7PTD…
GO:0017076	purine nucleotide binding	F	0.000830502	2.0836e-05	tr|Q7PXQ1|Q7PXQ1_ANOGA, tr|Q7Q340|Q7Q340_ANOGA, tr|Q7PUU4|Q7PUU4_ANOGA, tr|Q7PQ08|Q7PQ08_ANOGA, tr|Q7QJN4|Q7QJN4_ANOGA, tr|Q86LB8|Q86LB8_ANOGA, tr|Q7PPE3|Q7PPE3_ANOGA, tr|Q7PPX9|Q7PPX9_ANOGA, tr|Q7PHI8|Q7PHI8_ANOGA, tr|Q7QF47|Q7QF47_ANOGA, tr|Q7Q7J4|Q7Q7J4_ANOGA, tr|Q7QBD4|Q7QBD4_ANOGA, tr|Q7Q1Y3|Q7Q1Y3_ANOGA, tr|Q7QCQ5|Q7QCQ5_ANOGA, tr|Q7Q3J7|Q7Q3J7_ANOGA, tr|Q7QDK9|Q7QDK9_ANOGA, tr|Q5TW28|Q5TW2…
GO:1901360	organic cyclic compound metabolic process	P	0.000840446	2.12207e-05	tr|Q7QB57|Q7QB57_ANOGA, tr|Q7PNL3|Q7PNL3_ANOGA, tr|Q7Q9R5|Q7Q9R5_ANOGA, tr|Q7QJ32|Q7QJ32_ANOGA, tr|Q7QI97|Q7QI97_ANOGA, tr|Q7QHE9|Q7QHE9_ANOGA, tr|Q8MUQ5|Q8MUQ5_ANOGA, tr|F5HM13|F5HM13_ANOGA, tr|Q7PRQ2|Q7PRQ2_ANOGA, tr|Q7QE09|Q7QE09_ANOGA, tr|Q7Q9K4|Q7Q9K4_ANOGA, tr|Q7QBZ6|Q7QBZ6_ANOGA, tr|Q7PXQ1|Q7PXQ1_ANOGA, tr|Q7Q663|Q7Q663_ANOGA, tr|Q7Q1I2|Q7Q1I2_ANOGA, tr|Q7QC11|Q7QC11_ANOGA, tr|Q7Q3Z3|Q7Q3Z…
GO:0072329	monocarboxylic acid catabolic process	P	0.000843104	2.14234e-05	tr|Q7PNP8|Q7PNP8_ANOGA, tr|Q7PZ92|Q7PZ92_ANOGA, tr|Q7QH32|Q7QH32_ANOGA, tr|Q7Q3N1|Q7Q3N1_ANOGA, tr|Q7QBI1|Q7QBI1_ANOGA, tr|Q7QIF7|Q7QIF7_ANOGA, tr|Q7Q8E6|Q7Q8E6_ANOGA, tr|Q7Q3A1|Q7Q3A1_ANOGA, tr|Q7QCQ8|Q7QCQ8_ANOGA, tr|Q7PZB6|Q7PZB6_ANOGA, tr|Q7Q543|Q7Q543_ANOGA
GO:0005783	endoplasmic reticulum	C	0.000881859	2.25499e-05	tr|A7UT70|A7UT70_ANOGA, tr|Q7PQ08|Q7PQ08_ANOGA, tr|Q5TWW9|Q5TWW9_ANOGA, tr|Q7PPM0|Q7PPM0_ANOGA, tr|Q7QF47|Q7QF47_ANOGA, tr|Q7QFI3|Q7QFI3_ANOGA, tr|Q5TRB4|Q5TRB4_ANOGA, tr|Q7QCL2|Q7QCL2_ANOGA, tr|Q7QGU9|Q7QGU9_ANOGA, tr|Q7PY28|Q7PY28_ANOGA, tr|Q7QA85|Q7QA85_ANOGA, tr|Q7Q2H5|Q7Q2H5_ANOGA, tr|Q7PUU0|Q7PUU0_ANOGA, tr|Q7PIQ3|Q7PIQ3_ANOGA, tr|A7UR67|A7UR67_ANOGA, tr|Q7PY59|Q7PY59_ANOGA, tr|Q7Q1D4|Q7Q1D…
GO:0007005	mitochondrion organization	P	0.000928707	2.4196e-05	tr|Q8T4K0|Q8T4K0_ANOGA, tr|Q7QI55|Q7QI55_ANOGA, tr|Q7PNE7|Q7PNE7_ANOGA, tr|Q7PY27|Q7PY27_ANOGA, tr|Q7Q591|Q7Q591_ANOGA, tr|Q7QGI2|Q7QGI2_ANOGA, tr|Q7QD03|Q7QD03_ANOGA, tr|Q7PRW3|Q7PRW3_ANOGA, tr|Q7QE03|Q7QE03_ANOGA, tr|Q7PZX0|Q7PZX0_ANOGA, tr|Q7Q4W3|Q7Q4W3_ANOGA, tr|Q7Q505|Q7Q505_ANOGA, tr|Q7PY95|Q7PY95_ANOGA, tr|Q7PZY3|Q7PZY3_ANOGA, tr|Q7QA89|Q7QA89_ANOGA
GO:0009060	aerobic respiration	P	0.000928707	2.4196e-05	tr|Q7Q537|Q7Q537_ANOGA, tr|A7UU86|A7UU86_ANOGA, tr|Q7PY16|Q7PY16_ANOGA, tr|Q7PG41|Q7PG41_ANOGA, tr|A7UU84|A7UU84_ANOGA, tr|Q7PNJ2|Q7PNJ2_ANOGA, tr|Q7QFL5|Q7QFL5_ANOGA, tr|Q7Q7F4|Q7Q7F4_ANOGA, tr|Q7PIB4|Q7PIB4_ANOGA, tr|Q7Q3F6|Q7Q3F6_ANOGA, tr|Q7PYD5|Q7PYD5_ANOGA, tr|Q7PSM6|Q7PSM6_ANOGA, tr|A7UU87|A7UU87_ANOGA, tr|Q7PXA8|Q7PXA8_ANOGA, tr|Q7QA95|Q7QA95_ANOGA
GO:0006099	tricarboxylic acid cycle	P	0.000928707	2.4196e-05	tr|Q7Q537|Q7Q537_ANOGA, tr|A7UU86|A7UU86_ANOGA, tr|Q7PY16|Q7PY16_ANOGA, tr|Q7PG41|Q7PG41_ANOGA, tr|A7UU84|A7UU84_ANOGA, tr|Q7PNJ2|Q7PNJ2_ANOGA, tr|Q7QFL5|Q7QFL5_ANOGA, tr|Q7Q7F4|Q7Q7F4_ANOGA, tr|Q7PIB4|Q7PIB4_ANOGA, tr|Q7Q3F6|Q7Q3F6_ANOGA, tr|Q7PYD5|Q7PYD5_ANOGA, tr|Q7PSM6|Q7PSM6_ANOGA, tr|A7UU87|A7UU87_ANOGA, tr|Q7PXA8|Q7PXA8_ANOGA, tr|Q7QA95|Q7QA95_ANOGA
GO:0006457	protein folding	P	0.000929021	2.43536e-05	tr|A7UT70|A7UT70_ANOGA, tr|A0NBC2|A0NBC2_ANOGA, tr|Q7PS16|Q7PS16_ANOGA, tr|Q7Q8F0|Q7Q8F0_ANOGA, tr|Q5TWW9|Q5TWW9_ANOGA, tr|Q7Q7J4|Q7Q7J4_ANOGA, tr|Q7QCQ5|Q7QCQ5_ANOGA, tr|Q7PFH8|Q7PFH8_ANOGA, tr|Q7Q1P2|Q7Q1P2_ANOGA, tr|Q7PQY3|Q7PQY3_ANOGA, tr|Q7Q8S5|Q7Q8S5_ANOGA, tr|Q7PYB0|Q7PYB0_ANOGA, tr|F5HIS6|F5HIS6_ANOGA, tr|Q7QB14|Q7QB14_ANOGA, tr|Q7QEI7|Q7QEI7_ANOGA, tr|Q7QCV3|Q7QCV3_ANOGA, tr|Q7QJB3|Q7QJB…
GO:0048193	Golgi vesicle transport	P	0.00104175	2.74761e-05	tr|Q7PWN5|Q7PWN5_ANOGA, tr|Q7PPP2|Q7PPP2_ANOGA, tr|Q7Q3Z0|Q7Q3Z0_ANOGA, tr|A7UT37|A7UT37_ANOGA, tr|Q7PY65|Q7PY65_ANOGA, tr|Q7PY59|Q7PY59_ANOGA, tr|Q7Q1D4|Q7Q1D4_ANOGA, tr|Q7PUS1|Q7PUS1_ANOGA, tr|Q7PXG9|Q7PXG9_ANOGA, tr|Q7PMU5|Q7PMU5_ANOGA, tr|Q7QG63|Q7QG63_ANOGA, tr|Q7QEU9|Q7QEU9_ANOGA, tr|Q7Q291|Q7Q291_ANOGA
GO:0019538	protein metabolic process	P	0.00105618	2.81963e-05	tr|Q8WSX7|Q8WSX7_ANOGA, tr|Q7PX68|Q7PX68_ANOGA, tr|Q380R2|Q380R2_ANOGA, tr|Q7PQ14|Q7PQ14_ANOGA, tr|Q7PRQ2|Q7PRQ2_ANOGA, tr|Q8T0Y8|Q8T0Y8_ANOGA, tr|Q7PPM9|Q7PPM9_ANOGA, tr|Q7Q039|Q7Q039_ANOGA, tr|Q7PWM1|Q7PWM1_ANOGA, tr|Q7PNN2|Q7PNN2_ANOGA, tr|Q7PYH2|Q7PYH2_ANOGA, tr|A7UT70|A7UT70_ANOGA, tr|Q7PTB6|Q7PTB6_ANOGA, tr|Q7Q847|Q7Q847_ANOGA, tr|A0NBC2|A0NBC2_ANOGA, tr|Q7PV64|Q7PV64_ANOGA, tr|Q7PUU4|Q7PUU…
GO:0006281	DNA repair	P	0.00105618	2.81966e-05	tr|Q7PNL3|Q7PNL3_ANOGA, tr|Q7PRQ2|Q7PRQ2_ANOGA, tr|Q7Q9T5|Q7Q9T5_ANOGA, tr|Q7Q1V9|Q7Q1V9_ANOGA, tr|Q7PWJ6|Q7PWJ6_ANOGA, tr|Q7Q2L5|Q7Q2L5_ANOGA, tr|F5HL76|F5HL76_ANOGA, tr|Q5TX00|Q5TX00_ANOGA, tr|Q17033|Q17033_ANOGA, tr|Q7QCK4|Q7QCK4_ANOGA, tr|Q7Q395|Q7Q395_ANOGA, tr|Q7PHF8|Q7PHF8_ANOGA, tr|Q7Q013|Q7Q013_ANOGA, tr|Q7QCL6|Q7QCL6_ANOGA, tr|A0NE02|A0NE02_ANOGA, tr|Q7Q1S0|Q7Q1S0_ANOGA, tr|Q7PR02|Q7PR0…
GO:0007297	ovarian follicle cell migration	P	0.00114345	3.07102e-05	tr|Q7PSW1|Q7PSW1_ANOGA, tr|Q7PQ08|Q7PQ08_ANOGA, tr|Q5TRW2|Q5TRW2_ANOGA, tr|Q7Q2L5|Q7Q2L5_ANOGA, tr|Q7PYG5|Q7PYG5_ANOGA, tr|A0NGL9|A0NGL9_ANOGA, tr|Q7QA40|Q7QA40_ANOGA, tr|Q7PQV9|Q7PQV9_ANOGA, tr|A7UT37|A7UT37_ANOGA, tr|Q7PYH7|Q7PYH7_ANOGA, tr|Q5TSX3|Q5TSX3_ANOGA, tr|Q7QFB8|Q7QFB8_ANOGA, tr|Q7PNL6|Q7PNL6_ANOGA, tr|Q7Q4U5|Q7Q4U5_ANOGA, tr|A7UT88|A7UT88_ANOGA, tr|Q7QHD0|Q7QHD0_ANOGA, tr|Q7Q438|Q7Q43…
GO:0035639	purine ribonucleoside triphosphate binding	F	0.00114794	3.1754e-05	tr|Q7PXQ1|Q7PXQ1_ANOGA, tr|Q7Q340|Q7Q340_ANOGA, tr|Q7PUU4|Q7PUU4_ANOGA, tr|Q7PQ08|Q7PQ08_ANOGA, tr|Q7QJN4|Q7QJN4_ANOGA, tr|Q86LB8|Q86LB8_ANOGA, tr|Q7PPE3|Q7PPE3_ANOGA, tr|Q7PPX9|Q7PPX9_ANOGA, tr|Q7PHI8|Q7PHI8_ANOGA, tr|Q7QF47|Q7QF47_ANOGA, tr|Q7Q7J4|Q7Q7J4_ANOGA, tr|Q7QBD4|Q7QBD4_ANOGA, tr|Q7Q1Y3|Q7Q1Y3_ANOGA, tr|Q7QCQ5|Q7QCQ5_ANOGA, tr|Q7Q3J7|Q7Q3J7_ANOGA, tr|Q7QDK9|Q7QDK9_ANOGA, tr|Q5TW28|Q5TW2…
GO:0001883	purine nucleoside binding	F	0.00114794	3.1754e-05	tr|Q7PXQ1|Q7PXQ1_ANOGA, tr|Q7Q340|Q7Q340_ANOGA, tr|Q7PUU4|Q7PUU4_ANOGA, tr|Q7PQ08|Q7PQ08_ANOGA, tr|Q7QJN4|Q7QJN4_ANOGA, tr|Q86LB8|Q86LB8_ANOGA, tr|Q7PPE3|Q7PPE3_ANOGA, tr|Q7PPX9|Q7PPX9_ANOGA, tr|Q7PHI8|Q7PHI8_ANOGA, tr|Q7QF47|Q7QF47_ANOGA, tr|Q7Q7J4|Q7Q7J4_ANOGA, tr|Q7QBD4|Q7QBD4_ANOGA, tr|Q7Q1Y3|Q7Q1Y3_ANOGA, tr|Q7QCQ5|Q7QCQ5_ANOGA, tr|Q7Q3J7|Q7Q3J7_ANOGA, tr|Q7QDK9|Q7QDK9_ANOGA, tr|Q5TW28|Q5TW2…
GO:0001882	nucleoside binding	F	0.00114794	3.1754e-05	tr|Q7PXQ1|Q7PXQ1_ANOGA, tr|Q7Q340|Q7Q340_ANOGA, tr|Q7PUU4|Q7PUU4_ANOGA, tr|Q7PQ08|Q7PQ08_ANOGA, tr|Q7QJN4|Q7QJN4_ANOGA, tr|Q86LB8|Q86LB8_ANOGA, tr|Q7PPE3|Q7PPE3_ANOGA, tr|Q7PPX9|Q7PPX9_ANOGA, tr|Q7PHI8|Q7PHI8_ANOGA, tr|Q7QF47|Q7QF47_ANOGA, tr|Q7Q7J4|Q7Q7J4_ANOGA, tr|Q7QBD4|Q7QBD4_ANOGA, tr|Q7Q1Y3|Q7Q1Y3_ANOGA, tr|Q7QCQ5|Q7QCQ5_ANOGA, tr|Q7Q3J7|Q7Q3J7_ANOGA, tr|Q7QDK9|Q7QDK9_ANOGA, tr|Q5TW28|Q5TW2…
GO:0032550	purine ribonucleoside binding	F	0.00114794	3.1754e-05	tr|Q7PXQ1|Q7PXQ1_ANOGA, tr|Q7Q340|Q7Q340_ANOGA, tr|Q7PUU4|Q7PUU4_ANOGA, tr|Q7PQ08|Q7PQ08_ANOGA, tr|Q7QJN4|Q7QJN4_ANOGA, tr|Q86LB8|Q86LB8_ANOGA, tr|Q7PPE3|Q7PPE3_ANOGA, tr|Q7PPX9|Q7PPX9_ANOGA, tr|Q7PHI8|Q7PHI8_ANOGA, tr|Q7QF47|Q7QF47_ANOGA, tr|Q7Q7J4|Q7Q7J4_ANOGA, tr|Q7QBD4|Q7QBD4_ANOGA, tr|Q7Q1Y3|Q7Q1Y3_ANOGA, tr|Q7QCQ5|Q7QCQ5_ANOGA, tr|Q7Q3J7|Q7Q3J7_ANOGA, tr|Q7QDK9|Q7QDK9_ANOGA, tr|Q5TW28|Q5TW2…
GO:0032549	ribonucleoside binding	F	0.00114794	3.1754e-05	tr|Q7PXQ1|Q7PXQ1_ANOGA, tr|Q7Q340|Q7Q340_ANOGA, tr|Q7PUU4|Q7PUU4_ANOGA, tr|Q7PQ08|Q7PQ08_ANOGA, tr|Q7QJN4|Q7QJN4_ANOGA, tr|Q86LB8|Q86LB8_ANOGA, tr|Q7PPE3|Q7PPE3_ANOGA, tr|Q7PPX9|Q7PPX9_ANOGA, tr|Q7PHI8|Q7PHI8_ANOGA, tr|Q7QF47|Q7QF47_ANOGA, tr|Q7Q7J4|Q7Q7J4_ANOGA, tr|Q7QBD4|Q7QBD4_ANOGA, tr|Q7Q1Y3|Q7Q1Y3_ANOGA, tr|Q7QCQ5|Q7QCQ5_ANOGA, tr|Q7Q3J7|Q7Q3J7_ANOGA, tr|Q7QDK9|Q7QDK9_ANOGA, tr|Q5TW28|Q5TW2…
GO:0016772	transferase activity, transferring phosphorus-containing groups	F	0.00130954	3.68572e-05	tr|Q8T5I3|Q8T5I3_ANOGA, tr|Q7QI97|Q7QI97_ANOGA, tr|Q7QC11|Q7QC11_ANOGA, tr|Q86LB8|Q86LB8_ANOGA, tr|Q7PZN0|Q7PZN0_ANOGA, tr|Q7Q3I4|Q7Q3I4_ANOGA, tr|Q7PKK3|Q7PKK3_ANOGA, tr|Q7PYM3|Q7PYM3_ANOGA, tr|Q8T5I2|Q8T5I2_ANOGA, tr|Q7Q6C1|Q7Q6C1_ANOGA, tr|Q7Q1Y3|Q7Q1Y3_ANOGA, tr|Q5TW28|Q5TW28_ANOGA, tr|Q7PQ07|Q7PQ07_ANOGA, tr|Q7PRV2|Q7PRV2_ANOGA, tr|A0NDA5|A0NDA5_ANOGA, tr|Q7Q2L5|Q7Q2L5_ANOGA, tr|Q7QD19|Q7QD1…
GO:0000398	mRNA splicing, via spliceosome	P	0.00130954	3.70664e-05	tr|Q7QE09|Q7QE09_ANOGA, tr|Q7PXQ1|Q7PXQ1_ANOGA, tr|Q7PTA2|Q7PTA2_ANOGA, tr|Q7PN88|Q7PN88_ANOGA, tr|Q7PYG5|Q7PYG5_ANOGA, sp|Q7PXU6|RU1C_ANOGA, tr|Q7PQY3|Q7PQY3_ANOGA, tr|Q7PTD2|Q7PTD2_ANOGA, tr|Q7Q0C0|Q7Q0C0_ANOGA, tr|Q7PN29|Q7PN29_ANOGA, tr|Q7QFB8|Q7QFB8_ANOGA, tr|Q7PWL2|Q7PWL2_ANOGA, tr|Q7Q722|Q7Q722_ANOGA, tr|F5HMR8|F5HMR8_ANOGA, tr|Q7Q8T7|Q7Q8T7_ANOGA, tr|Q7Q193|Q7Q193_ANOGA, tr|Q7Q5W6|Q7Q5W6_…
GO:0000377	RNA splicing, via transesterification reactions with bulged adenosine as nucleophile	P	0.00130954	3.70664e-05	tr|Q7QE09|Q7QE09_ANOGA, tr|Q7PXQ1|Q7PXQ1_ANOGA, tr|Q7PTA2|Q7PTA2_ANOGA, tr|Q7PN88|Q7PN88_ANOGA, tr|Q7PYG5|Q7PYG5_ANOGA, sp|Q7PXU6|RU1C_ANOGA, tr|Q7PQY3|Q7PQY3_ANOGA, tr|Q7PTD2|Q7PTD2_ANOGA, tr|Q7Q0C0|Q7Q0C0_ANOGA, tr|Q7PN29|Q7PN29_ANOGA, tr|Q7QFB8|Q7QFB8_ANOGA, tr|Q7PWL2|Q7PWL2_ANOGA, tr|Q7Q722|Q7Q722_ANOGA, tr|F5HMR8|F5HMR8_ANOGA, tr|Q7Q8T7|Q7Q8T7_ANOGA, tr|Q7Q193|Q7Q193_ANOGA, tr|Q7Q5W6|Q7Q5W6_…
GO:0000375	RNA splicing, via transesterification reactions	P	0.00130954	3.70664e-05	tr|Q7QE09|Q7QE09_ANOGA, tr|Q7PXQ1|Q7PXQ1_ANOGA, tr|Q7PTA2|Q7PTA2_ANOGA, tr|Q7PN88|Q7PN88_ANOGA, tr|Q7PYG5|Q7PYG5_ANOGA, sp|Q7PXU6|RU1C_ANOGA, tr|Q7PQY3|Q7PQY3_ANOGA, tr|Q7PTD2|Q7PTD2_ANOGA, tr|Q7Q0C0|Q7Q0C0_ANOGA, tr|Q7PN29|Q7PN29_ANOGA, tr|Q7QFB8|Q7QFB8_ANOGA, tr|Q7PWL2|Q7PWL2_ANOGA, tr|Q7Q722|Q7Q722_ANOGA, tr|F5HMR8|F5HMR8_ANOGA, tr|Q7Q8T7|Q7Q8T7_ANOGA, tr|Q7Q193|Q7Q193_ANOGA, tr|Q7Q5W6|Q7Q5W6_…
GO:0016567	protein ubiquitination	P	0.00138315	3.93724e-05	tr|Q7PWM1|Q7PWM1_ANOGA, tr|Q7PTA2|Q7PTA2_ANOGA, tr|Q7QDD7|Q7QDD7_ANOGA, tr|Q7Q104|Q7Q104_ANOGA, tr|Q7Q3J6|Q7Q3J6_ANOGA, tr|Q7PJX7|Q7PJX7_ANOGA, tr|Q5TPC4|Q5TPC4_ANOGA, tr|Q7PT00|Q7PT00_ANOGA, tr|Q7Q591|Q7Q591_ANOGA, tr|Q17033|Q17033_ANOGA, tr|Q7QE76|Q7QE76_ANOGA, tr|Q7Q5H7|Q7Q5H7_ANOGA, tr|Q5TN87|Q5TN87_ANOGA, tr|Q7PGK9|Q7PGK9_ANOGA, tr|Q7Q3Y9|Q7Q3Y9_ANOGA, tr|Q7PS95|Q7PS95_ANOGA, tr|Q7PR02|Q7PR0…
GO:0003723	RNA binding	F	0.00142868	4.10312e-05	tr|Q7QJ32|Q7QJ32_ANOGA, tr|Q7QE09|Q7QE09_ANOGA, tr|Q7Q9K4|Q7Q9K4_ANOGA, tr|Q7PTD5|Q7PTD5_ANOGA, tr|Q7PZ41|Q7PZ41_ANOGA, tr|Q7Q6G0|Q7Q6G0_ANOGA, tr|Q7PX85|Q7PX85_ANOGA, tr|Q7PN88|Q7PN88_ANOGA, tr|Q7QKE3|Q7QKE3_ANOGA, tr|Q7PYG5|Q7PYG5_ANOGA, tr|A0NGL9|A0NGL9_ANOGA, tr|Q7QA87|Q7QA87_ANOGA, tr|Q7QFZ1|Q7QFZ1_ANOGA, tr|Q7QHB4|Q7QHB4_ANOGA, sp|Q7PXU6|RU1C_ANOGA, tr|Q7QBJ1|Q7QBJ1_ANOGA, tr|Q7PT20|Q7PT20_…
GO:0032555	purine ribonucleotide binding	F	0.00142868	4.1128e-05	tr|Q7PXQ1|Q7PXQ1_ANOGA, tr|Q7Q340|Q7Q340_ANOGA, tr|Q7PUU4|Q7PUU4_ANOGA, tr|Q7PQ08|Q7PQ08_ANOGA, tr|Q7QJN4|Q7QJN4_ANOGA, tr|Q86LB8|Q86LB8_ANOGA, tr|Q7PPE3|Q7PPE3_ANOGA, tr|Q7PPX9|Q7PPX9_ANOGA, tr|Q7PHI8|Q7PHI8_ANOGA, tr|Q7QF47|Q7QF47_ANOGA, tr|Q7Q7J4|Q7Q7J4_ANOGA, tr|Q7QBD4|Q7QBD4_ANOGA, tr|Q7Q1Y3|Q7Q1Y3_ANOGA, tr|Q7QCQ5|Q7QCQ5_ANOGA, tr|Q7Q3J7|Q7Q3J7_ANOGA, tr|Q7QDK9|Q7QDK9_ANOGA, tr|Q5TW28|Q5TW2…
GO:0005743	mitochondrial inner membrane	C	0.00144079	4.17084e-05	tr|Q7PHI8|Q7PHI8_ANOGA, tr|Q7PX99|Q7PX99_ANOGA, tr|Q7Q8A5|Q7Q8A5_ANOGA, tr|Q7QK64|Q7QK64_ANOGA, tr|Q7PXI3|Q7PXI3_ANOGA, tr|Q7PRR3|Q7PRR3_ANOGA, tr|F5HJY7|F5HJY7_ANOGA, tr|Q7QJT7|Q7QJT7_ANOGA, tr|Q7PXY3|Q7PXY3_ANOGA, tr|Q7Q1S2|Q7Q1S2_ANOGA, tr|Q7QB14|Q7QB14_ANOGA, tr|Q7PRW3|Q7PRW3_ANOGA, tr|A7UU81|A7UU81_ANOGA, tr|Q5TX26|Q5TX26_ANOGA, tr|Q7Q9Z4|Q7Q9Z4_ANOGA, tr|F5HLN4|F5HLN4_ANOGA
GO:0005829	cytosol	C	0.00147691	4.29914e-05	tr|Q7PXB3|Q7PXB3_ANOGA, tr|Q7PQ14|Q7PQ14_ANOGA, tr|Q7QBZ6|Q7QBZ6_ANOGA, tr|Q7Q340|Q7Q340_ANOGA, tr|Q7PP83|Q7PP83_ANOGA, tr|Q5TW92|Q5TW92_ANOGA, tr|Q7QCQ5|Q7QCQ5_ANOGA, tr|Q7QEB0|Q7QEB0_ANOGA, tr|Q7QFI3|Q7QFI3_ANOGA, tr|Q7Q6D5|Q7Q6D5_ANOGA, tr|Q7Q1P2|Q7Q1P2_ANOGA, tr|Q7QI55|Q7QI55_ANOGA, tr|Q7Q3D8|Q7Q3D8_ANOGA, tr|Q7Q8S5|Q7Q8S5_ANOGA, tr|Q7PTJ0|Q7PTJ0_ANOGA, tr|Q7Q591|Q7Q591_ANOGA, tr|Q7PLZ0|Q7PLZ…
GO:0019637	organophosphate metabolic process	P	0.00158931	4.65189e-05	tr|Q7QB57|Q7QB57_ANOGA, tr|Q7Q9R5|Q7Q9R5_ANOGA, tr|Q8T5I3|Q8T5I3_ANOGA, tr|Q7QI97|Q7QI97_ANOGA, tr|Q7QBZ6|Q7QBZ6_ANOGA, tr|Q7PXQ1|Q7PXQ1_ANOGA, tr|Q7PUU4|Q7PUU4_ANOGA, tr|Q86LB8|Q86LB8_ANOGA, tr|Q7PPE3|Q7PPE3_ANOGA, tr|Q7PHI8|Q7PHI8_ANOGA, tr|Q7QJY3|Q7QJY3_ANOGA, tr|Q7QF47|Q7QF47_ANOGA, tr|Q7Q6C1|Q7Q6C1_ANOGA, tr|Q7QBD4|Q7QBD4_ANOGA, tr|Q7PTH2|Q7PTH2_ANOGA, tr|Q7Q3J7|Q7Q3J7_ANOGA, tr|Q7QHY0|Q7QHY…
GO:0034641	cellular nitrogen compound metabolic process	P	0.00169899	5.00024e-05	tr|Q7QB57|Q7QB57_ANOGA, tr|Q7PNL3|Q7PNL3_ANOGA, tr|Q7Q9R5|Q7Q9R5_ANOGA, tr|Q7QJ32|Q7QJ32_ANOGA, tr|Q7QI97|Q7QI97_ANOGA, tr|Q7QHE9|Q7QHE9_ANOGA, tr|Q7Q7G3|Q7Q7G3_ANOGA, tr|Q8MUQ5|Q8MUQ5_ANOGA, tr|Q7PRQ2|Q7PRQ2_ANOGA, tr|Q7QE09|Q7QE09_ANOGA, tr|Q7Q9K4|Q7Q9K4_ANOGA, tr|Q7QBZ6|Q7QBZ6_ANOGA, tr|Q7PXQ1|Q7PXQ1_ANOGA, tr|Q7Q663|Q7Q663_ANOGA, tr|Q9GPL6|Q9GPL6_ANOGA, tr|Q7Q1I2|Q7Q1I2_ANOGA, tr|Q7QC11|Q7QC1…
GO:0032446	protein modification by small protein conjugation	P	0.00172848	5.11485e-05	tr|Q7PWM1|Q7PWM1_ANOGA, tr|Q7PTA2|Q7PTA2_ANOGA, tr|Q7QDD7|Q7QDD7_ANOGA, tr|Q7Q104|Q7Q104_ANOGA, tr|Q7Q3J6|Q7Q3J6_ANOGA, tr|Q7PJX7|Q7PJX7_ANOGA, tr|Q5TPC4|Q5TPC4_ANOGA, tr|Q7PT00|Q7PT00_ANOGA, tr|Q7Q591|Q7Q591_ANOGA, tr|A0T4G0|A0T4G0_ANOGA, tr|Q17033|Q17033_ANOGA, tr|Q7QE76|Q7QE76_ANOGA, tr|Q7Q5H7|Q7Q5H7_ANOGA, tr|Q5TN87|Q5TN87_ANOGA, tr|Q7PGK9|Q7PGK9_ANOGA, tr|Q7Q3Y9|Q7Q3Y9_ANOGA, tr|Q7PS95|Q7PS9…
GO:0035099	hemocyte migration	P	0.00191577	5.71142e-05	tr|Q7PUU4|Q7PUU4_ANOGA, tr|Q7PQ08|Q7PQ08_ANOGA, tr|Q7QF47|Q7QF47_ANOGA, tr|Q380U3|Q380U3_ANOGA, tr|Q7PNL6|Q7PNL6_ANOGA, tr|A7UT88|A7UT88_ANOGA, tr|Q7QHD0|Q7QHD0_ANOGA, tr|Q7QE55|Q7QE55_ANOGA, tr|F5HKZ0|F5HKZ0_ANOGA, tr|Q7QEU9|Q7QEU9_ANOGA
GO:0009108	coenzyme biosynthetic process	P	0.00191577	5.73068e-05	tr|Q7QI97|Q7QI97_ANOGA, tr|Q7Q503|Q7Q503_ANOGA, tr|Q7Q6C1|Q7Q6C1_ANOGA, tr|Q7PG41|Q7PG41_ANOGA, tr|Q7QIG0|Q7QIG0_ANOGA, tr|Q7PJC3|Q7PJC3_ANOGA, tr|Q5TSB4|Q5TSB4_ANOGA, tr|Q7PQR1|Q7PQR1_ANOGA, tr|Q7QDU3|Q7QDU3_ANOGA, tr|Q7PS31|Q7PS31_ANOGA, tr|Q7PRT0|Q7PRT0_ANOGA, tr|Q7Q8W0|Q7Q8W0_ANOGA, tr|Q7Q9Z4|Q7Q9Z4_ANOGA, tr|Q7Q899|Q7Q899_ANOGA
GO:0071702	organic substance transport	P	0.00198442	5.96794e-05	tr|Q7QE09|Q7QE09_ANOGA, tr|Q5TWB4|Q5TWB4_ANOGA, tr|A7UUT3|A7UUT3_ANOGA, tr|Q7PUE1|Q7PUE1_ANOGA, tr|Q5TTF7|Q5TTF7_ANOGA, tr|Q7PY16|Q7PY16_ANOGA, tr|Q7Q1T1|Q7Q1T1_ANOGA, tr|F5HJV6|F5HJV6_ANOGA, tr|Q7PPM0|Q7PPM0_ANOGA, tr|Q7Q1Y3|Q7Q1Y3_ANOGA, tr|Q7Q0B6|Q7Q0B6_ANOGA, tr|Q7PRV2|Q7PRV2_ANOGA, tr|Q7PFU0|Q7PFU0_ANOGA, tr|Q7Q6B6|Q7Q6B6_ANOGA, tr|Q7Q5N8|Q7Q5N8_ANOGA, tr|Q7PNJ2|Q7PNJ2_ANOGA, tr|Q7PXI3|Q7PXI…
GO:0051094	positive regulation of developmental process	P	0.00208285	6.29747e-05	tr|Q7PV64|Q7PV64_ANOGA, tr|A0NDQ9|A0NDQ9_ANOGA, tr|Q7Q2L5|Q7Q2L5_ANOGA, tr|Q7QA40|Q7QA40_ANOGA, tr|F5HJM2|F5HJM2_ANOGA, tr|Q7Q591|Q7Q591_ANOGA, tr|Q7PWJ3|Q7PWJ3_ANOGA, tr|Q7PY59|Q7PY59_ANOGA, tr|Q7Q1E0|Q7Q1E0_ANOGA, tr|Q7QK56|Q7QK56_ANOGA, tr|Q7PWA1|Q7PWA1_ANOGA, tr|Q7QHD0|Q7QHD0_ANOGA, tr|Q7QJU1|Q7QJU1_ANOGA, tr|A0NEE9|A0NEE9_ANOGA, tr|Q7Q438|Q7Q438_ANOGA, tr|Q7PNK1|Q7PNK1_ANOGA, tr|Q7Q709|Q7Q70…
GO:0051287	NAD binding	F	0.00224696	6.82979e-05	tr|Q7Q537|Q7Q537_ANOGA, tr|Q7PMI6|Q7PMI6_ANOGA, tr|Q7QD39|Q7QD39_ANOGA, tr|Q7PTH2|Q7PTH2_ANOGA, tr|A7UR88|A7UR88_ANOGA, tr|F5HIX2|F5HIX2_ANOGA, tr|Q7PRY4|Q7PRY4_ANOGA, tr|Q7PWU4|Q7PWU4_ANOGA, tr|F5HJY7|F5HJY7_ANOGA, tr|Q7PNN6|Q7PNN6_ANOGA, tr|Q7QB64|Q7QB64_ANOGA, tr|Q7PXL0|Q7PXL0_ANOGA
GO:0043933	macromolecular complex subunit organization	P	0.00234261	7.15819e-05	tr|Q7QHE9|Q7QHE9_ANOGA, tr|Q7PQ14|Q7PQ14_ANOGA, tr|Q8T0Y8|Q8T0Y8_ANOGA, tr|Q7PV64|Q7PV64_ANOGA, tr|Q7PQ08|Q7PQ08_ANOGA, tr|Q7QHS3|Q7QHS3_ANOGA, tr|Q7PP83|Q7PP83_ANOGA, tr|Q7PY16|Q7PY16_ANOGA, tr|Q7Q1T1|Q7Q1T1_ANOGA, tr|Q7PZ41|Q7PZ41_ANOGA, tr|Q7Q5Y1|Q7Q5Y1_ANOGA, tr|Q7Q213|Q7Q213_ANOGA, tr|Q7Q1Y3|Q7Q1Y3_ANOGA, tr|Q7QCQ5|Q7QCQ5_ANOGA, tr|Q7PRV2|Q7PRV2_ANOGA, tr|Q7PNJ2|Q7PNJ2_ANOGA, tr|A0NGL9|A0NGL…
GO:0032268	regulation of cellular protein metabolic process	P	0.00238795	7.33512e-05	tr|Q7PNN2|Q7PNN2_ANOGA, tr|Q7PV64|Q7PV64_ANOGA, tr|Q7Q8I2|Q7Q8I2_ANOGA, tr|Q7PY16|Q7PY16_ANOGA, tr|Q7PTD5|Q7PTD5_ANOGA, tr|Q7PZ41|Q7PZ41_ANOGA, tr|Q7PRV2|Q7PRV2_ANOGA, tr|Q7PNJ2|Q7PNJ2_ANOGA, tr|Q7PYG5|Q7PYG5_ANOGA, tr|Q7PT20|Q7PT20_ANOGA, tr|Q7Q2C3|Q7Q2C3_ANOGA, tr|Q7Q3J6|Q7Q3J6_ANOGA, tr|Q7QCM5|Q7QCM5_ANOGA, tr|Q5TPC4|Q5TPC4_ANOGA, tr|Q7PIQ3|Q7PIQ3_ANOGA, tr|F5HK53|F5HK53_ANOGA, tr|Q7PV94|Q7PV9…
GO:0044723	single-organism carbohydrate metabolic process	P	0.00240825	7.4362e-05	tr|Q7Q9R5|Q7Q9R5_ANOGA, tr|Q7QHT8|Q7QHT8_ANOGA, tr|Q7PZM5|Q7PZM5_ANOGA, tr|Q5TW28|Q5TW28_ANOGA, tr|Q5TT05|Q5TT05_ANOGA, tr|Q7Q0E9|Q7Q0E9_ANOGA, tr|Q7Q1B7|Q7Q1B7_ANOGA, tr|Q7Q3L6|Q7Q3L6_ANOGA, tr|Q7Q850|Q7Q850_ANOGA, tr|Q7PVA2|Q7PVA2_ANOGA, tr|F5HKF3|F5HKF3_ANOGA, tr|Q7Q3D8|Q7Q3D8_ANOGA, tr|Q7PXW5|Q7PXW5_ANOGA, tr|Q7Q7E9|Q7Q7E9_ANOGA, tr|A0NGH9|A0NGH9_ANOGA, tr|Q7QDR0|Q7QDR0_ANOGA, tr|Q7QIK5|Q7QIK…
GO:0006259	DNA metabolic process	P	0.00242385	7.52336e-05	tr|Q7PNL3|Q7PNL3_ANOGA, tr|Q7PRQ2|Q7PRQ2_ANOGA, tr|Q7Q9T5|Q7Q9T5_ANOGA, tr|Q7Q1Y3|Q7Q1Y3_ANOGA, tr|Q7Q1V9|Q7Q1V9_ANOGA, tr|Q7PWJ6|Q7PWJ6_ANOGA, tr|Q7PFU0|Q7PFU0_ANOGA, tr|Q7Q2L5|Q7Q2L5_ANOGA, tr|Q7QIF4|Q7QIF4_ANOGA, tr|F5HL76|F5HL76_ANOGA, tr|Q7QI55|Q7QI55_ANOGA, tr|Q5TV84|Q5TV84_ANOGA, tr|Q5TX53|Q5TX53_ANOGA, tr|Q5TX00|Q5TX00_ANOGA, tr|Q7PYH7|Q7PYH7_ANOGA, tr|Q7PSQ8|Q7PSQ8_ANOGA, tr|Q17033|Q1703…
GO:0071013	catalytic step 2 spliceosome	C	0.0026951	8.40864e-05	tr|Q7QE09|Q7QE09_ANOGA, tr|Q7PXQ1|Q7PXQ1_ANOGA, tr|Q7PXD2|Q7PXD2_ANOGA, tr|Q7PTA2|Q7PTA2_ANOGA, tr|Q7PQY3|Q7PQY3_ANOGA, tr|Q7PTD2|Q7PTD2_ANOGA, tr|Q7Q0C0|Q7Q0C0_ANOGA, tr|Q7PN29|Q7PN29_ANOGA, tr|Q7Q0B4|Q7Q0B4_ANOGA, tr|Q7QFB8|Q7QFB8_ANOGA, tr|Q7PWL2|Q7PWL2_ANOGA, tr|Q7Q722|Q7Q722_ANOGA, tr|Q7Q405|Q7Q405_ANOGA, tr|Q7PPE6|Q7PPE6_ANOGA, tr|Q7Q8W7|Q7Q8W7_ANOGA, tr|Q7PMT8|Q7PMT8_ANOGA, tr|Q7PYE8|Q7PYE…
GO:0022414	reproductive process	P	0.00321252	0.000100746	tr|Q7QE09|Q7QE09_ANOGA, tr|Q7PMW1|Q7PMW1_ANOGA, tr|Q7PTB6|Q7PTB6_ANOGA, tr|Q7PSW1|Q7PSW1_ANOGA, tr|A0NBC2|A0NBC2_ANOGA, tr|Q7PUU4|Q7PUU4_ANOGA, tr|Q7PQ08|Q7PQ08_ANOGA, tr|Q5TRW2|Q5TRW2_ANOGA, tr|Q7PY16|Q7PY16_ANOGA, tr|Q7Q1T1|Q7Q1T1_ANOGA, tr|Q7PZ41|Q7PZ41_ANOGA, tr|Q7PHI8|Q7PHI8_ANOGA, tr|Q7PYV4|Q7PYV4_ANOGA, tr|Q7Q5Y1|Q7Q5Y1_ANOGA, tr|Q7PPM0|Q7PPM0_ANOGA, tr|Q7QF47|Q7QF47_ANOGA, tr|Q8T4K0|Q8T4K…
GO:0016616	oxidoreductase activity, acting on the CH-OH group of donors, NAD or NADP as acceptor	F	0.0033373	0.00010627	tr|Q7Q537|Q7Q537_ANOGA, tr|Q7PMI6|Q7PMI6_ANOGA, tr|Q7PTH2|Q7PTH2_ANOGA, tr|Q5TX68|Q5TX68_ANOGA, tr|Q7QA93|Q7QA93_ANOGA, tr|A7UR88|A7UR88_ANOGA, tr|F5HIX2|F5HIX2_ANOGA, tr|Q7PRY4|Q7PRY4_ANOGA, tr|Q7PWU4|Q7PWU4_ANOGA, tr|Q7QCA0|Q7QCA0_ANOGA, tr|Q7PNN6|Q7PNN6_ANOGA, tr|Q7Q981|Q7Q981_ANOGA, tr|Q7QHD0|Q7QHD0_ANOGA, tr|Q7QB64|Q7QB64_ANOGA, tr|Q7QAQ6|Q7QAQ6_ANOGA, tr|Q7Q3A1|Q7Q3A1_ANOGA, tr|Q7PQM3|Q7PQM…
GO:0071011	precatalytic spliceosome	C	0.0033373	0.00010627	tr|Q7PXQ1|Q7PXQ1_ANOGA, tr|Q7PTA2|Q7PTA2_ANOGA, tr|Q7PN88|Q7PN88_ANOGA, tr|Q7PQY3|Q7PQY3_ANOGA, tr|Q7PTD2|Q7PTD2_ANOGA, tr|Q7Q0C0|Q7Q0C0_ANOGA, tr|Q7PN29|Q7PN29_ANOGA, tr|Q7Q0B4|Q7Q0B4_ANOGA, tr|Q7QFB8|Q7QFB8_ANOGA, tr|Q7PWL2|Q7PWL2_ANOGA, tr|Q7Q722|Q7Q722_ANOGA, tr|F5HMR8|F5HMR8_ANOGA, tr|Q7Q8T7|Q7Q8T7_ANOGA, tr|Q7Q405|Q7Q405_ANOGA, tr|Q7PPE6|Q7PPE6_ANOGA, tr|Q7Q8W7|Q7Q8W7_ANOGA, tr|Q7PMT8|Q7PMT…
GO:0019787	small conjugating protein ligase activity	F	0.0033373	0.00010627	tr|Q7PWM1|Q7PWM1_ANOGA, tr|Q7PUU4|Q7PUU4_ANOGA, tr|Q7PTA2|Q7PTA2_ANOGA, tr|Q7Q6A2|Q7Q6A2_ANOGA, tr|Q7QDD7|Q7QDD7_ANOGA, tr|Q7Q5S2|Q7Q5S2_ANOGA, tr|Q7PJX7|Q7PJX7_ANOGA, tr|Q7PT00|Q7PT00_ANOGA, tr|Q7Q591|Q7Q591_ANOGA, tr|Q7PWJ3|Q7PWJ3_ANOGA, tr|Q7PYH7|Q7PYH7_ANOGA, tr|A7UT69|A7UT69_ANOGA, tr|Q7QE76|Q7QE76_ANOGA, tr|Q5TN87|Q5TN87_ANOGA, tr|Q7PUY5|Q7PUY5_ANOGA, tr|Q7Q3Y9|Q7Q3Y9_ANOGA, tr|Q7PTC3|Q7PTC…
GO:0044430	cytoskeletal part	C	0.0035995	0.000115198	tr|Q7QB57|Q7QB57_ANOGA, tr|Q7QHE9|Q7QHE9_ANOGA, tr|Q7PSW1|Q7PSW1_ANOGA, tr|A0NBC2|A0NBC2_ANOGA, tr|Q7PUU4|Q7PUU4_ANOGA, tr|Q7QHS3|Q7QHS3_ANOGA, tr|Q7QJN4|Q7QJN4_ANOGA, tr|Q7PTA2|Q7PTA2_ANOGA, tr|Q7Q8I2|Q7Q8I2_ANOGA, tr|Q7PXJ8|Q7PXJ8_ANOGA, tr|Q7Q1T1|Q7Q1T1_ANOGA, tr|Q5TWW9|Q5TWW9_ANOGA, tr|Q7PHI8|Q7PHI8_ANOGA, tr|Q7Q5Y1|Q7Q5Y1_ANOGA, tr|Q8T4K0|Q8T4K0_ANOGA, tr|Q7QCQ5|Q7QCQ5_ANOGA, tr|Q7QEB0|Q7QEB…
GO:0044427	chromosomal part	C	0.00389216	0.000125816	tr|Q7PNL3|Q7PNL3_ANOGA, tr|Q7QE09|Q7QE09_ANOGA, tr|Q7PMW1|Q7PMW1_ANOGA, tr|Q7PY16|Q7PY16_ANOGA, tr|Q7PNJ2|Q7PNJ2_ANOGA, tr|Q7PXL4|Q7PXL4_ANOGA, tr|Q7PY65|Q7PY65_ANOGA, tr|A0NDE1|A0NDE1_ANOGA, tr|A0NFY5|A0NFY5_ANOGA, tr|Q7QA90|Q7QA90_ANOGA, tr|A7UR67|A7UR67_ANOGA, tr|Q7PSQ8|Q7PSQ8_ANOGA, tr|Q7QFR2|Q7QFR2_ANOGA, tr|Q7QFB8|Q7QFB8_ANOGA, tr|Q7Q425|Q7Q425_ANOGA, tr|A7UR66|A7UR66_ANOGA, tr|Q7Q5W6|Q7Q5W…
GO:0051276	chromosome organization	P	0.00389216	0.000125816	tr|Q7PYH2|Q7PYH2_ANOGA, tr|Q8T5I2|Q8T5I2_ANOGA, tr|Q7Q1Y3|Q7Q1Y3_ANOGA, tr|Q7PFU0|Q7PFU0_ANOGA, tr|Q7QCR8|Q7QCR8_ANOGA, tr|Q8T5I1|Q8T5I1_ANOGA, tr|Q7QI55|Q7QI55_ANOGA, tr|Q5TT37|Q5TT37_ANOGA, tr|A7UR67|A7UR67_ANOGA, tr|Q7PYH7|Q7PYH7_ANOGA, tr|Q7PRH5|Q7PRH5_ANOGA, tr|A7UR66|A7UR66_ANOGA, tr|Q5TP19|Q5TP19_ANOGA, tr|Q5TX51|Q5TX51_ANOGA, tr|Q7Q5W6|Q7Q5W6_ANOGA, tr|Q7PCS9|Q7PCS9_ANOGA, tr|Q7Q395|Q7Q39…
GO:0007298	border follicle cell migration	P	0.00391168	0.000127705	tr|Q7PSW1|Q7PSW1_ANOGA, tr|Q7PQ08|Q7PQ08_ANOGA, tr|Q5TRW2|Q5TRW2_ANOGA, tr|Q7Q2L5|Q7Q2L5_ANOGA, tr|Q7PYG5|Q7PYG5_ANOGA, tr|A0NGL9|A0NGL9_ANOGA, tr|Q7QA40|Q7QA40_ANOGA, tr|Q7PQV9|Q7PQV9_ANOGA, tr|A7UT37|A7UT37_ANOGA, tr|Q7PYH7|Q7PYH7_ANOGA, tr|Q5TSX3|Q5TSX3_ANOGA, tr|Q7PNL6|Q7PNL6_ANOGA, tr|Q7Q4U5|Q7Q4U5_ANOGA, tr|A7UT88|A7UT88_ANOGA, tr|Q7QHD0|Q7QHD0_ANOGA, tr|Q7Q438|Q7Q438_ANOGA, tr|Q7QE55|Q7QE5…
GO:0044431	Golgi apparatus part	C	0.00391168	0.000127705	tr|Q380T1|Q380T1_ANOGA, tr|A7UT37|A7UT37_ANOGA, tr|Q7Q7E9|Q7Q7E9_ANOGA, tr|Q7QIK5|Q7QIK5_ANOGA, tr|Q7PY59|Q7PY59_ANOGA, tr|Q7Q470|Q7Q470_ANOGA, tr|Q5TX52|Q5TX52_ANOGA, tr|Q7PYD8|Q7PYD8_ANOGA, tr|Q7Q1D4|Q7Q1D4_ANOGA, tr|Q7PI87|Q7PI87_ANOGA, tr|Q7PQY9|Q7PQY9_ANOGA, tr|Q7PXG9|Q7PXG9_ANOGA, tr|Q7PMU5|Q7PMU5_ANOGA, tr|Q7QAS6|Q7QAS6_ANOGA, tr|Q7QG63|Q7QG63_ANOGA, tr|Q7Q8I5|Q7Q8I5_ANOGA, tr|Q7Q2F1|Q7Q2F…
GO:0000003	reproduction	P	0.0039287	0.000128893	tr|Q7QE09|Q7QE09_ANOGA, tr|Q7PMW1|Q7PMW1_ANOGA, tr|Q7PTB6|Q7PTB6_ANOGA, tr|Q7PSW1|Q7PSW1_ANOGA, tr|A0NBC2|A0NBC2_ANOGA, tr|Q7PUU4|Q7PUU4_ANOGA, tr|Q7PQ08|Q7PQ08_ANOGA, tr|Q5TRW2|Q5TRW2_ANOGA, tr|Q7PY16|Q7PY16_ANOGA, tr|Q7Q1T1|Q7Q1T1_ANOGA, tr|Q7PZ41|Q7PZ41_ANOGA, tr|Q7PHI8|Q7PHI8_ANOGA, tr|Q7PYV4|Q7PYV4_ANOGA, tr|Q7Q5Y1|Q7Q5Y1_ANOGA, tr|Q7PPM0|Q7PPM0_ANOGA, tr|Q7QF47|Q7QF47_ANOGA, tr|Q8T4K0|Q8T4K…
GO:0004518	nuclease activity	F	0.00406299	0.000134605	tr|Q7Q9K4|Q7Q9K4_ANOGA, tr|Q7Q1V9|Q7Q1V9_ANOGA, tr|Q7PWJ6|Q7PWJ6_ANOGA, tr|Q7PQ65|Q7PQ65_ANOGA, tr|Q5TV84|Q5TV84_ANOGA, tr|Q7PEZ6|Q7PEZ6_ANOGA, tr|Q7PT32|Q7PT32_ANOGA, tr|Q7QCK4|Q7QCK4_ANOGA, tr|Q7PHF8|Q7PHF8_ANOGA, tr|Q5TQK8|Q5TQK8_ANOGA, tr|Q7Q3X5|Q7Q3X5_ANOGA, tr|Q7QK92|Q7QK92_ANOGA, tr|Q7Q228|Q7Q228_ANOGA
GO:0016790	thiolester hydrolase activity	F	0.00406299	0.000134605	tr|Q7Q039|Q7Q039_ANOGA, tr|Q7QEG4|Q7QEG4_ANOGA, tr|Q7PZY0|Q7PZY0_ANOGA, tr|Q7Q1P3|Q7Q1P3_ANOGA, tr|Q7PH36|Q7PH36_ANOGA, tr|Q7QJP0|Q7QJP0_ANOGA, tr|Q7QIP8|Q7QIP8_ANOGA, tr|Q7Q4T1|Q7Q4T1_ANOGA, tr|Q7PUB1|Q7PUB1_ANOGA, tr|Q7Q728|Q7Q728_ANOGA, tr|Q7PS95|Q7PS95_ANOGA, tr|Q7PVV2|Q7PVV2_ANOGA, tr|Q7QGE8|Q7QGE8_ANOGA
GO:0007059	chromosome segregation	P	0.00407218	0.000135565	tr|A0NBC2|A0NBC2_ANOGA, tr|Q8T5I2|Q8T5I2_ANOGA, tr|Q7QBB5|Q7QBB5_ANOGA, tr|Q7QCR8|Q7QCR8_ANOGA, tr|Q5TX48|Q5TX48_ANOGA, tr|Q7QI55|Q7QI55_ANOGA, tr|Q7Q1Z5|Q7Q1Z5_ANOGA, tr|Q7PD38|Q7PD38_ANOGA, tr|A7UR67|A7UR67_ANOGA, tr|A7UR66|A7UR66_ANOGA, tr|Q5TX51|Q5TX51_ANOGA, tr|Q7PY77|Q7PY77_ANOGA, tr|Q7Q438|Q7Q438_ANOGA, tr|Q7PGI9|Q7PGI9_ANOGA, tr|Q7QH58|Q7QH58_ANOGA, tr|A7UR78|A7UR78_ANOGA
GO:0009451	RNA modification	P	0.00450561	0.000152167	tr|Q7Q6G0|Q7Q6G0_ANOGA, tr|Q7Q6V6|Q7Q6V6_ANOGA, tr|Q7PY27|Q7PY27_ANOGA, tr|Q7Q194|Q7Q194_ANOGA, tr|Q7QEV7|Q7QEV7_ANOGA, tr|Q7Q0E4|Q7Q0E4_ANOGA, tr|Q7PZX0|Q7PZX0_ANOGA, tr|Q7QD87|Q7QD87_ANOGA, sp|Q7Q5Z3|TRM5_ANOGA
GO:0009062	fatty acid catabolic process	P	0.00450561	0.000152167	tr|Q7PNP8|Q7PNP8_ANOGA, tr|Q7PZ92|Q7PZ92_ANOGA, tr|Q7Q3N1|Q7Q3N1_ANOGA, tr|Q7QIF7|Q7QIF7_ANOGA, tr|Q7Q8E6|Q7Q8E6_ANOGA, tr|Q7Q3A1|Q7Q3A1_ANOGA, tr|Q7QCQ8|Q7QCQ8_ANOGA, tr|Q7PZB6|Q7PZB6_ANOGA, tr|Q7Q543|Q7Q543_ANOGA
GO:0016860	intramolecular oxidoreductase activity	F	0.00450561	0.000152167	tr|Q7PM55|Q7PM55_ANOGA, tr|Q5TWW9|Q5TWW9_ANOGA, tr|Q7PVA2|Q7PVA2_ANOGA, tr|Q7PXW5|Q7PXW5_ANOGA, tr|Q7PUU0|Q7PUU0_ANOGA, tr|Q7QCV3|Q7QCV3_ANOGA, tr|Q7QCJ6|Q7QCJ6_ANOGA, tr|Q5TMX9|Q5TMX9_ANOGA, tr|Q7Q543|Q7Q543_ANOGA
GO:0016853	isomerase activity	F	0.00488021	0.000165676	tr|Q7Q9R5|Q7Q9R5_ANOGA, tr|Q7PM55|Q7PM55_ANOGA, tr|Q8MUQ5|Q8MUQ5_ANOGA, tr|Q7PS16|Q7PS16_ANOGA, tr|Q7Q8F0|Q7Q8F0_ANOGA, tr|Q5TWW9|Q5TWW9_ANOGA, tr|Q8T5I2|Q8T5I2_ANOGA, tr|Q5TT05|Q5TT05_ANOGA, tr|Q7PVA2|Q7PVA2_ANOGA, tr|Q7PQY3|Q7PQY3_ANOGA, tr|Q7PXW5|Q7PXW5_ANOGA, tr|Q7Q194|Q7Q194_ANOGA, tr|Q7PUU0|Q7PUU0_ANOGA, tr|Q7QCV3|Q7QCV3_ANOGA, tr|Q7Q6G4|Q7Q6G4_ANOGA, tr|Q7QJB3|Q7QJB3_ANOGA, tr|Q7QEU9|Q7QEU…
GO:0022904	respiratory electron transport chain	P	0.00488021	0.000168743	tr|Q7Q8A5|Q7Q8A5_ANOGA, tr|Q7QK64|Q7QK64_ANOGA, tr|Q7QD19|Q7QD19_ANOGA, tr|A7UR88|A7UR88_ANOGA, tr|F5HJY7|F5HJY7_ANOGA, tr|Q7PXY3|Q7PXY3_ANOGA, tr|Q7Q1S2|Q7Q1S2_ANOGA, tr|Q7PRW3|Q7PRW3_ANOGA, tr|Q5TX26|Q5TX26_ANOGA, tr|Q7Q014|Q7Q014_ANOGA, tr|F5HLN4|F5HLN4_ANOGA
GO:0030258	lipid modification	P	0.00488021	0.000168743	tr|Q7PNP8|Q7PNP8_ANOGA, tr|Q7PZ92|Q7PZ92_ANOGA, tr|Q5TSE7|Q5TSE7_ANOGA, tr|Q5TPC4|Q5TPC4_ANOGA, tr|A0NBA9|A0NBA9_ANOGA, tr|Q7Q3N1|Q7Q3N1_ANOGA, tr|Q7QIF7|Q7QIF7_ANOGA, tr|Q7Q8E6|Q7Q8E6_ANOGA, tr|Q7Q3A1|Q7Q3A1_ANOGA, tr|Q7PZB6|Q7PZB6_ANOGA, tr|Q7Q543|Q7Q543_ANOGA
GO:0006119	oxidative phosphorylation	P	0.00488021	0.000168743	tr|Q7Q8A5|Q7Q8A5_ANOGA, tr|Q7QK64|Q7QK64_ANOGA, tr|Q7QD19|Q7QD19_ANOGA, tr|Q7Q501|Q7Q501_ANOGA, tr|F5HJY7|F5HJY7_ANOGA, tr|Q7PXY3|Q7PXY3_ANOGA, tr|Q7Q1S2|Q7Q1S2_ANOGA, tr|Q7PRW3|Q7PRW3_ANOGA, tr|Q5TX26|Q5TX26_ANOGA, tr|Q7Q014|Q7Q014_ANOGA, tr|Q7Q254|Q7Q254_ANOGA
GO:2000241	regulation of reproductive process	P	0.00488021	0.000168743	tr|Q7PYG5|Q7PYG5_ANOGA, tr|A7UT37|A7UT37_ANOGA, tr|Q5TX47|Q5TX47_ANOGA, tr|Q7PIQ3|Q7PIQ3_ANOGA, tr|Q7PYH7|Q7PYH7_ANOGA, tr|Q7Q4U5|Q7Q4U5_ANOGA, tr|Q7QJT5|Q7QJT5_ANOGA, tr|Q5TR78|Q5TR78_ANOGA, tr|Q7QDQ2|Q7QDQ2_ANOGA, tr|Q7Q2F1|Q7Q2F1_ANOGA, tr|Q5TT51|Q5TT51_ANOGA
GO:0090407	organophosphate biosynthetic process	P	0.00560847	0.000194826	tr|Q7QB57|Q7QB57_ANOGA, tr|Q7QI97|Q7QI97_ANOGA, tr|Q7QBZ6|Q7QBZ6_ANOGA, tr|Q86LB8|Q86LB8_ANOGA, tr|Q7PHI8|Q7PHI8_ANOGA, tr|Q7QF47|Q7QF47_ANOGA, tr|Q7Q6C1|Q7Q6C1_ANOGA, tr|Q7QHY0|Q7QHY0_ANOGA, tr|Q7QCL2|Q7QCL2_ANOGA, tr|A7UTE1|A7UTE1_ANOGA, tr|Q7Q8H5|Q7Q8H5_ANOGA, tr|Q7PJC3|Q7PJC3_ANOGA, tr|Q5TRB3|Q5TRB3_ANOGA, tr|F5HJ15|F5HJ15_ANOGA, tr|Q7PRR3|Q7PRR3_ANOGA, tr|Q7PX64|Q7PX64_ANOGA, tr|Q7QDK6|Q7QDK…
GO:1901605	alpha-amino acid metabolic process	P	0.00587776	0.000205822	tr|Q8MUQ5|Q8MUQ5_ANOGA, tr|F5HM13|F5HM13_ANOGA, tr|A0NBC2|A0NBC2_ANOGA, tr|Q7QF47|Q7QF47_ANOGA, tr|Q7Q038|Q7Q038_ANOGA, sp|Q7Q9C0|ENOPH_ANOGA, tr|Q7QIG0|Q7QIG0_ANOGA, sp|Q7PS09|MTNB_ANOGA, tr|Q5TWY6|Q5TWY6_ANOGA, tr|Q7Q5B3|Q7Q5B3_ANOGA, tr|Q5TSB4|Q5TSB4_ANOGA, tr|Q7QBU0|Q7QBU0_ANOGA, tr|Q7PWU4|Q7PWU4_ANOGA, tr|Q7PNN6|Q7PNN6_ANOGA, tr|Q7PRT0|Q7PRT0_ANOGA, tr|Q7PUV4|Q7PUV4_ANOGA, tr|Q7QKH2|Q7QKH2_A…
GO:0016310	phosphorylation	P	0.00587776	0.000206071	tr|Q8T5I3|Q8T5I3_ANOGA, tr|Q7QI97|Q7QI97_ANOGA, tr|Q7PV64|Q7PV64_ANOGA, tr|Q86LB8|Q86LB8_ANOGA, tr|Q7PZN0|Q7PZN0_ANOGA, tr|Q7PY16|Q7PY16_ANOGA, tr|Q7Q6C1|Q7Q6C1_ANOGA, tr|Q7Q1Y3|Q7Q1Y3_ANOGA, tr|Q7Q8A5|Q7Q8A5_ANOGA, tr|Q7QK64|Q7QK64_ANOGA, tr|Q5TW28|Q5TW28_ANOGA, tr|Q7PQ07|Q7PQ07_ANOGA, tr|Q7PRV2|Q7PRV2_ANOGA, tr|A0NDA5|A0NDA5_ANOGA, tr|Q7Q2L5|Q7Q2L5_ANOGA, tr|Q7PNJ2|Q7PNJ2_ANOGA, tr|Q7QD19|Q7QD1…
GO:0022403	cell cycle phase	P	0.00598692	0.000211824	tr|Q7PY16|Q7PY16_ANOGA, tr|Q7Q0B6|Q7Q0B6_ANOGA, tr|Q7PRV2|Q7PRV2_ANOGA, tr|Q7PNJ2|Q7PNJ2_ANOGA, tr|Q5TPC4|Q5TPC4_ANOGA, tr|Q7QFY4|Q7QFY4_ANOGA, tr|Q7PSQ8|Q7PSQ8_ANOGA, tr|Q17033|Q17033_ANOGA, tr|Q7PRH5|Q7PRH5_ANOGA, tr|Q7QHD0|Q7QHD0_ANOGA, tr|Q7PVU9|Q7PVU9_ANOGA, tr|Q7PY77|Q7PY77_ANOGA, tr|Q7Q438|Q7Q438_ANOGA, tr|Q7PR02|Q7PR02_ANOGA
GO:0048471	perinuclear region of cytoplasm	C	0.00598692	0.000211824	tr|A7UT70|A7UT70_ANOGA, tr|Q7PSW1|Q7PSW1_ANOGA, tr|Q7PZ41|Q7PZ41_ANOGA, tr|Q7QC23|Q7QC23_ANOGA, tr|A7UT37|A7UT37_ANOGA, tr|Q7PY65|Q7PY65_ANOGA, tr|Q5TSX3|Q5TSX3_ANOGA, tr|Q7Q9R9|Q7Q9R9_ANOGA, tr|Q5TP19|Q5TP19_ANOGA, tr|Q7PQY9|Q7PQY9_ANOGA, tr|Q7Q9H3|Q7Q9H3_ANOGA, tr|Q7Q2G7|Q7Q2G7_ANOGA, tr|Q7PMR9|Q7PMR9_ANOGA, tr|Q5TMX9|Q5TMX9_ANOGA
GO:0048515	spermatid differentiation	P	0.00614003	0.000218229	tr|Q7QE09|Q7QE09_ANOGA, tr|Q7PHI8|Q7PHI8_ANOGA, tr|Q8T4K0|Q8T4K0_ANOGA, tr|Q7QGU9|Q7QGU9_ANOGA, tr|Q7QHB4|Q7QHB4_ANOGA, tr|Q7QCR8|Q7QCR8_ANOGA, tr|Q7PFH7|Q7PFH7_ANOGA, tr|A7UR67|A7UR67_ANOGA, tr|Q7Q1E0|Q7Q1E0_ANOGA, tr|A7UR66|A7UR66_ANOGA, tr|Q7Q2V6|Q7Q2V6_ANOGA, tr|Q7PQY9|Q7PQY9_ANOGA, tr|Q7Q4I1|Q7Q4I1_ANOGA, tr|Q7PY10|Q7PY10_ANOGA, tr|Q7Q3Y9|Q7Q3Y9_ANOGA, tr|Q7PQW0|Q7PQW0_ANOGA, tr|Q7Q4X6|Q7Q4X…
GO:0032787	monocarboxylic acid metabolic process	P	0.00618905	0.000220966	tr|Q7Q165|Q7Q165_ANOGA, tr|Q86QH4|Q86QH4_ANOGA, tr|Q7QHS3|Q7QHS3_ANOGA, tr|Q7Q503|Q7Q503_ANOGA, tr|Q7PNP8|Q7PNP8_ANOGA, tr|Q7PQ11|Q7PQ11_ANOGA, tr|Q7PZ92|Q7PZ92_ANOGA, tr|Q7Q7F4|Q7Q7F4_ANOGA, tr|Q7QA85|Q7QA85_ANOGA, tr|Q7QAQ9|Q7QAQ9_ANOGA, tr|Q7QDU3|Q7QDU3_ANOGA, tr|Q7PS31|Q7PS31_ANOGA, tr|Q7Q2Y9|Q7Q2Y9_ANOGA, tr|Q7QH32|Q7QH32_ANOGA, tr|Q7Q3N1|Q7Q3N1_ANOGA, tr|Q7Q0L6|Q7Q0L6_ANOGA, tr|Q7QBI1|Q7QBI…
GO:0016757	transferase activity, transferring glycosyl groups	F	0.00631443	0.000226458	tr|Q7QB57|Q7QB57_ANOGA, tr|Q7Q5R0|Q7Q5R0_ANOGA, tr|Q7Q847|Q7Q847_ANOGA, tr|Q7PT89|Q7PT89_ANOGA, tr|Q95UA6|Q95UA6_ANOGA, tr|Q7PZM5|Q7PZM5_ANOGA, tr|A7UR69|A7UR69_ANOGA, tr|Q7Q0E9|Q7Q0E9_ANOGA, tr|Q7Q1B7|Q7Q1B7_ANOGA, tr|Q7Q3L6|Q7Q3L6_ANOGA, tr|Q7Q3K2|Q7Q3K2_ANOGA, tr|Q7PJC3|Q7PJC3_ANOGA, tr|Q7Q7E9|Q7Q7E9_ANOGA, tr|A0NGH9|A0NGH9_ANOGA, tr|Q7QDR0|Q7QDR0_ANOGA, tr|Q7QIK5|Q7QIK5_ANOGA, tr|Q7Q470|Q7Q47…
GO:0010627	regulation of intracellular protein kinase cascade	P	0.00710307	0.000255884	tr|Q7PUU4|Q7PUU4_ANOGA, tr|Q7PY16|Q7PY16_ANOGA, tr|Q7QF47|Q7QF47_ANOGA, tr|Q7PSW0|Q7PSW0_ANOGA, tr|A0NBY2|A0NBY2_ANOGA, tr|Q7Q6B6|Q7Q6B6_ANOGA, tr|Q7PNJ2|Q7PNJ2_ANOGA, tr|Q7PJX7|Q7PJX7_ANOGA, tr|Q7QCM5|Q7QCM5_ANOGA, tr|Q5TPC4|Q5TPC4_ANOGA, tr|Q7QDI7|Q7QDI7_ANOGA, tr|Q7Q591|Q7Q591_ANOGA, tr|Q7PYH7|Q7PYH7_ANOGA, tr|Q7PV94|Q7PV94_ANOGA, tr|Q17033|Q17033_ANOGA, tr|Q7PK21|Q7PK21_ANOGA, tr|Q7QCN5|Q7QCN…
GO:0042592	homeostatic process	P	0.00723167	0.00026168	tr|Q7PNL3|Q7PNL3_ANOGA, tr|Q7PM55|Q7PM55_ANOGA, tr|Q7QD98|Q7QD98_ANOGA, tr|A7UT70|A7UT70_ANOGA, tr|Q86GB2|Q86GB2_ANOGA, tr|Q7PQ08|Q7PQ08_ANOGA, tr|Q7Q4G6|Q7Q4G6_ANOGA, tr|Q7PY16|Q7PY16_ANOGA, tr|Q5TWW9|Q5TWW9_ANOGA, tr|Q7Q3U0|Q7Q3U0_ANOGA, tr|Q7QKG3|Q7QKG3_ANOGA, tr|Q7PNJ2|Q7PNJ2_ANOGA, tr|Q7Q850|Q7Q850_ANOGA, tr|Q7QEL4|Q7QEL4_ANOGA, tr|Q7PSZ1|Q7PSZ1_ANOGA, tr|Q7QC60|Q7QC60_ANOGA, tr|Q7PTJ0|Q7PTJ…
GO:0043167	ion binding	F	0.00794474	0.00028876	tr|Q7PPM1|Q7PPM1_ANOGA, tr|Q7Q9R5|Q7Q9R5_ANOGA, tr|Q380R2|Q380R2_ANOGA, tr|Q8MUQ5|Q8MUQ5_ANOGA, tr|Q7QD98|Q7QD98_ANOGA, tr|Q7Q537|Q7Q537_ANOGA, tr|F5HM13|F5HM13_ANOGA, tr|Q7QE09|Q7QE09_ANOGA, tr|Q7Q039|Q7Q039_ANOGA, tr|Q7PXQ1|Q7PXQ1_ANOGA, tr|Q7Q340|Q7Q340_ANOGA, tr|Q5TWB4|Q5TWB4_ANOGA, tr|Q7PYH2|Q7PYH2_ANOGA, tr|A7UT70|A7UT70_ANOGA, tr|A7UU86|A7UU86_ANOGA, tr|Q7PSW1|Q7PSW1_ANOGA, tr|Q7PUU4|Q7PUU…
GO:0031098	stress-activated protein kinase signaling cascade	P	0.00800803	0.000292348	tr|Q7PUU4|Q7PUU4_ANOGA, tr|Q7PQ08|Q7PQ08_ANOGA, tr|Q7QF47|Q7QF47_ANOGA, tr|Q7Q1Y3|Q7Q1Y3_ANOGA, tr|A0NBY2|A0NBY2_ANOGA, tr|Q380U3|Q380U3_ANOGA, tr|Q7PJX7|Q7PJX7_ANOGA, tr|Q7QDI7|Q7QDI7_ANOGA, tr|Q7Q591|Q7Q591_ANOGA, tr|Q17033|Q17033_ANOGA, tr|Q7PNL6|Q7PNL6_ANOGA, tr|A7UT88|A7UT88_ANOGA, tr|Q7Q4X9|Q7Q4X9_ANOGA, tr|Q7QJT5|Q7QJT5_ANOGA, tr|Q7PR02|Q7PR02_ANOGA
GO:0005856	cytoskeleton	C	0.00912424	0.000334565	tr|Q7QB57|Q7QB57_ANOGA, tr|Q7QHE9|Q7QHE9_ANOGA, tr|Q7PTB6|Q7PTB6_ANOGA, tr|Q7PSW1|Q7PSW1_ANOGA, tr|A0NBC2|A0NBC2_ANOGA, tr|Q7PUU4|Q7PUU4_ANOGA, tr|Q7QHS3|Q7QHS3_ANOGA, tr|Q7QJN4|Q7QJN4_ANOGA, tr|Q7PTA2|Q7PTA2_ANOGA, tr|Q7Q8I2|Q7Q8I2_ANOGA, tr|Q7PXJ8|Q7PXJ8_ANOGA, tr|Q5TRW2|Q5TRW2_ANOGA, tr|Q7Q1T1|Q7Q1T1_ANOGA, tr|Q5TWW9|Q5TWW9_ANOGA, tr|Q7PHI8|Q7PHI8_ANOGA, tr|Q7Q5Y1|Q7Q5Y1_ANOGA, tr|Q8T4K0|Q8T4K…
GO:0005694	chromosome	C	0.00914474	0.000336788	tr|Q7PNL3|Q7PNL3_ANOGA, tr|Q7QE09|Q7QE09_ANOGA, tr|Q7PMW1|Q7PMW1_ANOGA, tr|Q7PY16|Q7PY16_ANOGA, tr|Q7PFU0|Q7PFU0_ANOGA, tr|Q7PNJ2|Q7PNJ2_ANOGA, tr|Q5TT37|Q5TT37_ANOGA, tr|Q7PPX7|Q7PPX7_ANOGA, tr|Q7PXL4|Q7PXL4_ANOGA, tr|Q7PY65|Q7PY65_ANOGA, tr|A0NDE1|A0NDE1_ANOGA, tr|A0NFY5|A0NFY5_ANOGA, tr|Q7QA90|Q7QA90_ANOGA, tr|A7UR67|A7UR67_ANOGA, tr|Q7PSQ8|Q7PSQ8_ANOGA, tr|Q7QFR2|Q7QFR2_ANOGA, tr|Q7QFB8|Q7QFB…
GO:0007568	aging	P	0.0092312	0.000342941	tr|Q7QD39|Q7QD39_ANOGA, tr|Q7Q1Y3|Q7Q1Y3_ANOGA, tr|Q7QBB5|Q7QBB5_ANOGA, tr|Q7PTJ0|Q7PTJ0_ANOGA, tr|Q7Q7E9|Q7Q7E9_ANOGA, tr|Q7PY65|Q7PY65_ANOGA, tr|Q7PTB1|Q7PTB1_ANOGA, tr|Q7PRW3|Q7PRW3_ANOGA, tr|Q5TP19|Q5TP19_ANOGA, tr|Q7PCS9|Q7PCS9_ANOGA, tr|Q7PGK9|Q7PGK9_ANOGA, tr|Q7QDQ2|Q7QDQ2_ANOGA, tr|Q7Q9Z4|Q7Q9Z4_ANOGA, tr|Q7QE55|Q7QE55_ANOGA, tr|Q7QJV3|Q7QJV3_ANOGA, tr|Q7PZI0|Q7PZI0_ANOGA, tr|Q7Q3A1|Q7Q3A…
GO:0010259	multicellular organismal aging	P	0.0092312	0.000342941	tr|Q7QD39|Q7QD39_ANOGA, tr|Q7Q1Y3|Q7Q1Y3_ANOGA, tr|Q7QBB5|Q7QBB5_ANOGA, tr|Q7PTJ0|Q7PTJ0_ANOGA, tr|Q7Q7E9|Q7Q7E9_ANOGA, tr|Q7PY65|Q7PY65_ANOGA, tr|Q7PTB1|Q7PTB1_ANOGA, tr|Q7PRW3|Q7PRW3_ANOGA, tr|Q5TP19|Q5TP19_ANOGA, tr|Q7PCS9|Q7PCS9_ANOGA, tr|Q7PGK9|Q7PGK9_ANOGA, tr|Q7QDQ2|Q7QDQ2_ANOGA, tr|Q7Q9Z4|Q7Q9Z4_ANOGA, tr|Q7QE55|Q7QE55_ANOGA, tr|Q7QJV3|Q7QJV3_ANOGA, tr|Q7PZI0|Q7PZI0_ANOGA, tr|Q7Q3A1|Q7Q3A…
GO:0030855	epithelial cell differentiation	P	0.00984508	0.000369858	tr|Q7QE09|Q7QE09_ANOGA, tr|Q7PSW1|Q7PSW1_ANOGA, tr|Q7PQ08|Q7PQ08_ANOGA, tr|Q7Q1T1|Q7Q1T1_ANOGA, tr|Q7PHI8|Q7PHI8_ANOGA, tr|Q8T4K0|Q8T4K0_ANOGA, tr|Q7PRV2|Q7PRV2_ANOGA, tr|A0NGL9|A0NGL9_ANOGA, tr|Q7QGU9|Q7QGU9_ANOGA, tr|Q7QHB4|Q7QHB4_ANOGA, tr|Q7QA40|Q7QA40_ANOGA, tr|Q7QCR8|Q7QCR8_ANOGA, tr|Q380U3|Q380U3_ANOGA, tr|Q7PJX7|Q7PJX7_ANOGA, tr|A0NEH6|A0NEH6_ANOGA, tr|A7UT37|A7UT37_ANOGA, tr|Q7PFH7|Q7PFH…
GO:0006915	apoptotic process	P	0.00984508	0.000369858	tr|Q7QE09|Q7QE09_ANOGA, tr|Q7QIF4|Q7QIF4_ANOGA, tr|Q7QHB4|Q7QHB4_ANOGA, tr|Q7QII7|Q7QII7_ANOGA, tr|Q7QCR8|Q7QCR8_ANOGA, tr|Q7QF32|Q7QF32_ANOGA, tr|Q7PJX7|Q7PJX7_ANOGA, tr|Q5TPC4|Q5TPC4_ANOGA, tr|Q7PWJ3|Q7PWJ3_ANOGA, tr|Q7PIQ3|Q7PIQ3_ANOGA, tr|Q7PYH7|Q7PYH7_ANOGA, tr|Q7QGI2|Q7QGI2_ANOGA, tr|Q7Q470|Q7Q470_ANOGA, tr|Q7Q1E0|Q7Q1E0_ANOGA, tr|Q7QK56|Q7QK56_ANOGA, tr|Q17033|Q17033_ANOGA, tr|Q7QHR4|Q7QHR…
GO:0044724	single-organism carbohydrate catabolic process	P	0.00984508	0.000370497	tr|Q7Q9R5|Q7Q9R5_ANOGA, tr|Q5TW28|Q5TW28_ANOGA, tr|Q7Q3L6|Q7Q3L6_ANOGA, tr|Q7Q850|Q7Q850_ANOGA, tr|Q7PVA2|Q7PVA2_ANOGA, tr|Q7Q3D8|Q7Q3D8_ANOGA, tr|Q7PXW5|Q7PXW5_ANOGA, tr|Q7PNN6|Q7PNN6_ANOGA, tr|Q7Q981|Q7Q981_ANOGA, tr|Q5TX32|Q5TX32_ANOGA, tr|Q7PPE7|Q7PPE7_ANOGA, tr|Q7Q6G4|Q7Q6G4_ANOGA, tr|Q7PGI9|Q7PGI9_ANOGA, tr|Q7PQM3|Q7PQM3_ANOGA, tr|Q7QDA6|Q7QDA6_ANOGA, tr|Q7PXI5|Q7PXI5_ANOGA
GO:0071822	protein complex subunit organization	P	0.00993105	0.000375329	tr|Q7QHE9|Q7QHE9_ANOGA, tr|Q7PQ14|Q7PQ14_ANOGA, tr|Q8T0Y8|Q8T0Y8_ANOGA, tr|Q7PV64|Q7PV64_ANOGA, tr|Q7PQ08|Q7PQ08_ANOGA, tr|Q7QHS3|Q7QHS3_ANOGA, tr|Q7PP83|Q7PP83_ANOGA, tr|Q7PY16|Q7PY16_ANOGA, tr|Q7Q1T1|Q7Q1T1_ANOGA, tr|Q7Q5Y1|Q7Q5Y1_ANOGA, tr|Q7Q213|Q7Q213_ANOGA, tr|Q7Q1Y3|Q7Q1Y3_ANOGA, tr|Q7QCQ5|Q7QCQ5_ANOGA, tr|Q7PRV2|Q7PRV2_ANOGA, tr|Q7PNJ2|Q7PNJ2_ANOGA, tr|A0NGL9|A0NGL9_ANOGA, tr|Q7QBB5|Q7QBB…
GO:0048285	organelle fission	P	0.00994923	0.000377616	tr|Q7PXQ1|Q7PXQ1_ANOGA, tr|Q7PUU4|Q7PUU4_ANOGA, tr|A0NDQ9|A0NDQ9_ANOGA, tr|Q7PRV2|Q7PRV2_ANOGA, tr|Q7QCR8|Q7QCR8_ANOGA, tr|Q7PQ11|Q7PQ11_ANOGA, tr|Q7QI55|Q7QI55_ANOGA, tr|Q7Q2C3|Q7Q2C3_ANOGA, tr|Q7PTD2|Q7PTD2_ANOGA, tr|Q5TPC4|Q5TPC4_ANOGA, tr|Q7Q0C0|Q7Q0C0_ANOGA, tr|Q7Q591|Q7Q591_ANOGA, tr|Q7PD38|Q7PD38_ANOGA, tr|A7UR67|A7UR67_ANOGA, tr|Q7PYH7|Q7PYH7_ANOGA, tr|Q7PSQ8|Q7PSQ8_ANOGA, tr|Q7QFR2|Q7QFR…
GO:0010608	posttranscriptional regulation of gene expression	P	0.00995749	0.000388487	tr|A0NBC2|A0NBC2_ANOGA, tr|Q7PTD5|Q7PTD5_ANOGA, tr|Q7PZ41|Q7PZ41_ANOGA, tr|Q7PYG5|Q7PYG5_ANOGA, tr|Q7QHB4|Q7QHB4_ANOGA, tr|Q7Q6V6|Q7Q6V6_ANOGA, tr|Q7PT20|Q7PT20_ANOGA, tr|Q7Q2C3|Q7Q2C3_ANOGA, tr|Q7Q3J6|Q7Q3J6_ANOGA, tr|Q5TPC4|Q5TPC4_ANOGA, tr|Q7PS32|Q7PS32_ANOGA, tr|A7UR67|A7UR67_ANOGA, tr|F5HK53|F5HK53_ANOGA, tr|Q7QFB8|Q7QFB8_ANOGA, tr|F5HMR8|F5HMR8_ANOGA, tr|Q7QJU1|Q7QJU1_ANOGA, tr|A7UR66|A7UR6…
GO:0006909	phagocytosis	P	0.00995749	0.000393227	tr|Q7QE09|Q7QE09_ANOGA, tr|Q7PWM1|Q7PWM1_ANOGA, tr|Q7PY16|Q7PY16_ANOGA, tr|Q7PHI8|Q7PHI8_ANOGA, tr|Q7PYV4|Q7PYV4_ANOGA, tr|Q7Q5Y1|Q7Q5Y1_ANOGA, tr|Q7PG41|Q7PG41_ANOGA, tr|Q7PNJ2|Q7PNJ2_ANOGA, tr|Q7Q8H5|Q7Q8H5_ANOGA, tr|Q7QC23|Q7QC23_ANOGA, tr|Q7PJX7|Q7PJX7_ANOGA, tr|Q7PD38|Q7PD38_ANOGA, tr|A0NBA9|A0NBA9_ANOGA, tr|Q7PUU0|Q7PUU0_ANOGA, tr|Q7Q180|Q7Q180_ANOGA, tr|Q7PNL6|Q7PNL6_ANOGA, tr|Q7PRH5|Q7PRH…
GO:0019725	cellular homeostasis	P	0.00995749	0.000397584	tr|Q7PNL3|Q7PNL3_ANOGA, tr|Q7PM55|Q7PM55_ANOGA, tr|Q7QD98|Q7QD98_ANOGA, tr|A7UT70|A7UT70_ANOGA, tr|Q86GB2|Q86GB2_ANOGA, tr|Q7Q4G6|Q7Q4G6_ANOGA, tr|Q5TWW9|Q5TWW9_ANOGA, tr|Q7Q3U0|Q7Q3U0_ANOGA, tr|Q7Q850|Q7Q850_ANOGA, tr|Q7QEL4|Q7QEL4_ANOGA, tr|Q7QC60|Q7QC60_ANOGA, tr|Q7PTJ0|Q7PTJ0_ANOGA, tr|Q7PUU0|Q7PUU0_ANOGA, tr|A7UR67|A7UR67_ANOGA, tr|Q7QGI2|Q7QGI2_ANOGA, tr|Q17033|Q17033_ANOGA, tr|Q7QJ17|Q7QJ1…
GO:0016627	oxidoreductase activity, acting on the CH-CH group of donors	F	0.00995749	0.000405154	tr|Q7Q2P4|Q7Q2P4_ANOGA, tr|Q7QHY0|Q7QHY0_ANOGA, tr|Q7PNP8|Q7PNP8_ANOGA, tr|Q7PZ92|Q7PZ92_ANOGA, tr|Q7PXB6|Q7PXB6_ANOGA, tr|Q7PCS9|Q7PCS9_ANOGA, tr|Q7Q3N1|Q7Q3N1_ANOGA, tr|Q7PVV2|Q7PVV2_ANOGA
GO:0016624	oxidoreductase activity, acting on the aldehyde or oxo group of donors, disulfide as acceptor	F	0.00995749	0.000405154	tr|A7UU86|A7UU86_ANOGA, tr|A7UU84|A7UU84_ANOGA, tr|Q7QFL5|Q7QFL5_ANOGA, tr|Q7PQR1|Q7PQR1_ANOGA, tr|Q7QDU3|Q7QDU3_ANOGA, tr|Q7PIB4|Q7PIB4_ANOGA, tr|A7UU87|A7UU87_ANOGA, tr|Q7QDA6|Q7QDA6_ANOGA
GO:0070003	threonine-type peptidase activity	F	0.00995749	0.000405154	tr|Q8T0Y8|Q8T0Y8_ANOGA, tr|Q7PPM9|Q7PPM9_ANOGA, tr|Q7PY13|Q7PY13_ANOGA, tr|Q7PYJ6|Q7PYJ6_ANOGA, tr|Q7Q7W2|Q7Q7W2_ANOGA, tr|Q7PPI7|Q7PPI7_ANOGA, tr|Q7Q306|Q7Q306_ANOGA, tr|Q7PMD7|Q7PMD7_ANOGA
GO:0006635	fatty acid beta-oxidation	P	0.00995749	0.000405154	tr|Q7PNP8|Q7PNP8_ANOGA, tr|Q7PZ92|Q7PZ92_ANOGA, tr|Q7Q3N1|Q7Q3N1_ANOGA, tr|Q7QIF7|Q7QIF7_ANOGA, tr|Q7Q8E6|Q7Q8E6_ANOGA, tr|Q7Q3A1|Q7Q3A1_ANOGA, tr|Q7PZB6|Q7PZB6_ANOGA, tr|Q7Q543|Q7Q543_ANOGA
GO:0045239	tricarboxylic acid cycle enzyme complex	C	0.00995749	0.000405154	tr|Q7PG41|Q7PG41_ANOGA, tr|A7UU84|A7UU84_ANOGA, tr|Q7PIB4|Q7PIB4_ANOGA, tr|Q7PYD5|Q7PYD5_ANOGA, tr|Q7PSM6|Q7PSM6_ANOGA, tr|A7UU87|A7UU87_ANOGA, tr|Q7PXA8|Q7PXA8_ANOGA, tr|Q7QA95|Q7QA95_ANOGA
GO:0004298	threonine-type endopeptidase activity	F	0.00995749	0.000405154	tr|Q8T0Y8|Q8T0Y8_ANOGA, tr|Q7PPM9|Q7PPM9_ANOGA, tr|Q7PY13|Q7PY13_ANOGA, tr|Q7PYJ6|Q7PYJ6_ANOGA, tr|Q7Q7W2|Q7Q7W2_ANOGA, tr|Q7PPI7|Q7PPI7_ANOGA, tr|Q7Q306|Q7Q306_ANOGA, tr|Q7PMD7|Q7PMD7_ANOGA
GO:0001510	RNA methylation	P	0.00995749	0.000405154	tr|Q7Q6G0|Q7Q6G0_ANOGA, tr|Q7Q6V6|Q7Q6V6_ANOGA, tr|Q7PY27|Q7PY27_ANOGA, tr|Q7QEV7|Q7QEV7_ANOGA, tr|Q7Q0E4|Q7Q0E4_ANOGA, tr|Q7PZX0|Q7PZX0_ANOGA, tr|Q7QD87|Q7QD87_ANOGA, sp|Q7Q5Z3|TRM5_ANOGA
GO:0090305	nucleic acid phosphodiester bond hydrolysis	P	0.00995749	0.000405154	tr|Q7QJ32|Q7QJ32_ANOGA, tr|Q7PZ41|Q7PZ41_ANOGA, tr|Q7Q1V9|Q7Q1V9_ANOGA, tr|Q7PWJ6|Q7PWJ6_ANOGA, tr|Q5TV84|Q5TV84_ANOGA, tr|Q7QCK4|Q7QCK4_ANOGA, tr|Q7PTN4|Q7PTN4_ANOGA, tr|Q7QK92|Q7QK92_ANOGA
GO:0019900	kinase binding	F	0.00995749	0.000405154	tr|Q7PQ08|Q7PQ08_ANOGA, tr|Q7PYV4|Q7PYV4_ANOGA, tr|Q7PQV9|Q7PQV9_ANOGA, tr|Q7Q0C7|Q7Q0C7_ANOGA, tr|A7UT88|A7UT88_ANOGA, tr|Q5TN60|Q5TN60_ANOGA, tr|Q7PVD1|Q7PVD1_ANOGA, tr|Q4JSB9|Q4JSB9_ANOGA
GO:0034440	lipid oxidation	P	0.00995749	0.000405154	tr|Q7PNP8|Q7PNP8_ANOGA, tr|Q7PZ92|Q7PZ92_ANOGA, tr|Q7Q3N1|Q7Q3N1_ANOGA, tr|Q7QIF7|Q7QIF7_ANOGA, tr|Q7Q8E6|Q7Q8E6_ANOGA, tr|Q7Q3A1|Q7Q3A1_ANOGA, tr|Q7PZB6|Q7PZB6_ANOGA, tr|Q7Q543|Q7Q543_ANOGA
GO:0022406	membrane docking	P	0.00995749	0.000405154	tr|Q7PNQ5|Q7PNQ5_ANOGA, tr|Q5TX47|Q5TX47_ANOGA, tr|Q7PT71|Q7PT71_ANOGA, tr|Q5TQS7|Q5TQS7_ANOGA, tr|Q7Q1D4|Q7Q1D4_ANOGA, tr|Q7PUS1|Q7PUS1_ANOGA, tr|Q7PY10|Q7PY10_ANOGA, tr|Q7PT06|Q7PT06_ANOGA
GO:0006904	vesicle docking involved in exocytosis	P	0.00995749	0.000405154	tr|Q7PNQ5|Q7PNQ5_ANOGA, tr|Q5TX47|Q5TX47_ANOGA, tr|Q7PT71|Q7PT71_ANOGA, tr|Q5TQS7|Q5TQS7_ANOGA, tr|Q7Q1D4|Q7Q1D4_ANOGA, tr|Q7PUS1|Q7PUS1_ANOGA, tr|Q7PY10|Q7PY10_ANOGA, tr|Q7PT06|Q7PT06_ANOGA
GO:0019395	fatty acid oxidation	P	0.00995749	0.000405154	tr|Q7PNP8|Q7PNP8_ANOGA, tr|Q7PZ92|Q7PZ92_ANOGA, tr|Q7Q3N1|Q7Q3N1_ANOGA, tr|Q7QIF7|Q7QIF7_ANOGA, tr|Q7Q8E6|Q7Q8E6_ANOGA, tr|Q7Q3A1|Q7Q3A1_ANOGA, tr|Q7PZB6|Q7PZB6_ANOGA, tr|Q7Q543|Q7Q543_ANOGA
GO:0048278	vesicle docking	P	0.00995749	0.000405154	tr|Q7PNQ5|Q7PNQ5_ANOGA, tr|Q5TX47|Q5TX47_ANOGA, tr|Q7PT71|Q7PT71_ANOGA, tr|Q5TQS7|Q5TQS7_ANOGA, tr|Q7Q1D4|Q7Q1D4_ANOGA, tr|Q7PUS1|Q7PUS1_ANOGA, tr|Q7PY10|Q7PY10_ANOGA, tr|Q7PT06|Q7PT06_ANOGA
GO:0051540	metal cluster binding	F	0.0100957	0.000414023	tr|Q7PTD5|Q7PTD5_ANOGA, tr|Q7QK64|Q7QK64_ANOGA, tr|Q7QHY0|Q7QHY0_ANOGA, tr|Q7Q3F6|Q7Q3F6_ANOGA, tr|Q7PXY3|Q7PXY3_ANOGA, tr|Q7QA13|Q7QA13_ANOGA, tr|Q7PRW3|Q7PRW3_ANOGA, tr|Q6VFG0|Q6VFG0_ANOGA, tr|Q7Q5M1|Q7Q5M1_ANOGA, sp|Q7PWQ6|DRE2_ANOGA
GO:0051536	iron-sulfur cluster binding	F	0.0100957	0.000414023	tr|Q7PTD5|Q7PTD5_ANOGA, tr|Q7QK64|Q7QK64_ANOGA, tr|Q7QHY0|Q7QHY0_ANOGA, tr|Q7Q3F6|Q7Q3F6_ANOGA, tr|Q7PXY3|Q7PXY3_ANOGA, tr|Q7QA13|Q7QA13_ANOGA, tr|Q7PRW3|Q7PRW3_ANOGA, tr|Q6VFG0|Q6VFG0_ANOGA, tr|Q7Q5M1|Q7Q5M1_ANOGA, sp|Q7PWQ6|DRE2_ANOGA
GO:0097159	organic cyclic compound binding	F	0.0109171	0.000449467	tr|Q7PHE1|Q7PHE1_ANOGA, tr|Q7PPM1|Q7PPM1_ANOGA, tr|Q7QJ32|Q7QJ32_ANOGA, tr|Q8MUQ5|Q8MUQ5_ANOGA, tr|Q7Q537|Q7Q537_ANOGA, tr|Q7PRQ2|Q7PRQ2_ANOGA, tr|Q7QE09|Q7QE09_ANOGA, tr|Q7Q9K4|Q7Q9K4_ANOGA, tr|Q7PMW1|Q7PMW1_ANOGA, tr|Q7PXQ1|Q7PXQ1_ANOGA, tr|Q7Q663|Q7Q663_ANOGA, tr|Q7Q340|Q7Q340_ANOGA, tr|Q7QC11|Q7QC11_ANOGA, tr|A7UU86|A7UU86_ANOGA, tr|Q7PUU4|Q7PUU4_ANOGA, tr|Q86GB2|Q86GB2_ANOGA, tr|Q7PZR8|Q7PZR…
GO:0051246	regulation of protein metabolic process	P	0.0111301	0.000460632	tr|Q8WSX7|Q8WSX7_ANOGA, tr|Q7PNN2|Q7PNN2_ANOGA, tr|Q7PV64|Q7PV64_ANOGA, tr|Q7Q8I2|Q7Q8I2_ANOGA, tr|Q7PY16|Q7PY16_ANOGA, tr|Q7PTD5|Q7PTD5_ANOGA, tr|Q7PZ41|Q7PZ41_ANOGA, tr|Q7PY49|Q7PY49_ANOGA, tr|Q7PPM0|Q7PPM0_ANOGA, tr|Q8WSY0|Q8WSY0_ANOGA, tr|Q7PRV2|Q7PRV2_ANOGA, tr|Q7PNJ2|Q7PNJ2_ANOGA, tr|Q7PYG5|Q7PYG5_ANOGA, tr|Q7PT20|Q7PT20_ANOGA, tr|Q7Q2C3|Q7Q2C3_ANOGA, tr|Q7Q3J6|Q7Q3J6_ANOGA, tr|Q7QCM5|Q7QCM…
GO:0006139	nucleobase-containing compound metabolic process	P	0.0111301	0.000461815	tr|Q7QB57|Q7QB57_ANOGA, tr|Q7PNL3|Q7PNL3_ANOGA, tr|Q7Q9R5|Q7Q9R5_ANOGA, tr|Q7QJ32|Q7QJ32_ANOGA, tr|Q7QI97|Q7QI97_ANOGA, tr|Q7QHE9|Q7QHE9_ANOGA, tr|Q7PRQ2|Q7PRQ2_ANOGA, tr|Q7QE09|Q7QE09_ANOGA, tr|Q7Q9K4|Q7Q9K4_ANOGA, tr|Q7QBZ6|Q7QBZ6_ANOGA, tr|Q7PXQ1|Q7PXQ1_ANOGA, tr|Q7Q663|Q7Q663_ANOGA, tr|Q7Q1I2|Q7Q1I2_ANOGA, tr|Q7QC11|Q7QC11_ANOGA, tr|Q7Q3Z3|Q7Q3Z3_ANOGA, tr|Q7PWM1|Q7PWM1_ANOGA, tr|Q7PYH2|Q7PYH…
GO:1901363	heterocyclic compound binding	F	0.0123898	0.000516074	tr|Q7PHE1|Q7PHE1_ANOGA, tr|Q7PPM1|Q7PPM1_ANOGA, tr|Q7QJ32|Q7QJ32_ANOGA, tr|Q8MUQ5|Q8MUQ5_ANOGA, tr|Q7Q537|Q7Q537_ANOGA, tr|Q7PRQ2|Q7PRQ2_ANOGA, tr|Q7QE09|Q7QE09_ANOGA, tr|Q7Q9K4|Q7Q9K4_ANOGA, tr|Q7PMW1|Q7PMW1_ANOGA, tr|Q7PXQ1|Q7PXQ1_ANOGA, tr|Q7Q663|Q7Q663_ANOGA, tr|Q7Q340|Q7Q340_ANOGA, tr|Q7QC11|Q7QC11_ANOGA, tr|A7UU86|A7UU86_ANOGA, tr|Q7PUU4|Q7PUU4_ANOGA, tr|Q86GB2|Q86GB2_ANOGA, tr|Q7PZR8|Q7PZR…
GO:0042578	phosphoric ester hydrolase activity	F	0.0132766	0.00055515	tr|Q7PTB6|Q7PTB6_ANOGA, tr|Q7PUU4|Q7PUU4_ANOGA, tr|Q7QC05|Q7QC05_ANOGA, tr|Q7PIJ5|Q7PIJ5_ANOGA, tr|Q7PYY8|Q7PYY8_ANOGA, tr|Q7Q038|Q7Q038_ANOGA, tr|Q7Q7M7|Q7Q7M7_ANOGA, sp|Q7Q9C0|ENOPH_ANOGA, tr|Q7Q3D9|Q7Q3D9_ANOGA, tr|Q7Q7F5|Q7Q7F5_ANOGA, tr|Q7PQI2|Q7PQI2_ANOGA, tr|A7UTM8|A7UTM8_ANOGA, tr|Q7QBB5|Q7QBB5_ANOGA, tr|Q7Q998|Q7Q998_ANOGA, tr|Q380U3|Q380U3_ANOGA, tr|Q7PWY3|Q7PWY3_ANOGA, tr|Q5TSE7|Q5TSE7…
GO:0022603	regulation of anatomical structure morphogenesis	P	0.014008	0.000587983	tr|Q7PV64|Q7PV64_ANOGA, tr|Q7PUU4|Q7PUU4_ANOGA, tr|Q7PQ08|Q7PQ08_ANOGA, tr|Q5TRW2|Q5TRW2_ANOGA, tr|Q7Q1T1|Q7Q1T1_ANOGA, tr|Q7QF47|Q7QF47_ANOGA, tr|Q7QDX8|Q7QDX8_ANOGA, tr|A0NBY2|A0NBY2_ANOGA, tr|Q7PRV2|Q7PRV2_ANOGA, tr|Q7QA40|Q7QA40_ANOGA, tr|Q5TX48|Q5TX48_ANOGA, tr|Q380U3|Q380U3_ANOGA, tr|Q7QE97|Q7QE97_ANOGA, tr|Q7PSZ1|Q7PSZ1_ANOGA, tr|Q5TPC4|Q5TPC4_ANOGA, tr|A7UT37|A7UT37_ANOGA, tr|Q7Q591|Q7Q59…
GO:0002064	epithelial cell development	P	0.0142445	0.000604783	tr|Q7QE09|Q7QE09_ANOGA, tr|Q7Q1T1|Q7Q1T1_ANOGA, tr|Q7PHI8|Q7PHI8_ANOGA, tr|Q8T4K0|Q8T4K0_ANOGA, tr|Q7QGU9|Q7QGU9_ANOGA, tr|Q7QHB4|Q7QHB4_ANOGA, tr|Q7QCR8|Q7QCR8_ANOGA, tr|Q7PJX7|Q7PJX7_ANOGA, tr|Q7PFH7|Q7PFH7_ANOGA, tr|A7UR67|A7UR67_ANOGA, tr|A7UR66|A7UR66_ANOGA, tr|Q7Q2V6|Q7Q2V6_ANOGA, tr|Q7PQY9|Q7PQY9_ANOGA, tr|Q7Q4I1|Q7Q4I1_ANOGA, tr|Q7Q438|Q7Q438_ANOGA, tr|Q7PY10|Q7PY10_ANOGA, tr|Q7Q3Y9|Q7Q3Y…
GO:0016049	cell growth	P	0.0142445	0.000604783	tr|Q7PTB6|Q7PTB6_ANOGA, tr|Q7PSW1|Q7PSW1_ANOGA, tr|Q7PQ08|Q7PQ08_ANOGA, tr|A0NBY2|A0NBY2_ANOGA, tr|Q7QA40|Q7QA40_ANOGA, tr|Q380U3|Q380U3_ANOGA, tr|A7UT37|A7UT37_ANOGA, tr|Q7PFH7|Q7PFH7_ANOGA, tr|Q5TSX3|Q5TSX3_ANOGA, tr|Q7QK56|Q7QK56_ANOGA, tr|Q7PNL6|Q7PNL6_ANOGA, tr|Q7PUV4|Q7PUV4_ANOGA, tr|A7UT88|A7UT88_ANOGA, tr|Q7QHD0|Q7QHD0_ANOGA, tr|Q7PTB1|Q7PTB1_ANOGA, tr|Q7Q4X9|Q7Q4X9_ANOGA, tr|Q5TP19|Q5TP1…
GO:0061024	membrane organization	P	0.0142445	0.000604783	tr|Q7PNQ5|Q7PNQ5_ANOGA, tr|Q7QII7|Q7QII7_ANOGA, tr|Q7QA48|Q7QA48_ANOGA, tr|A7UT37|A7UT37_ANOGA, tr|Q7QI35|Q7QI35_ANOGA, tr|Q5TX47|Q5TX47_ANOGA, tr|Q7Q591|Q7Q591_ANOGA, tr|Q7PIQ3|Q7PIQ3_ANOGA, tr|Q7QGI2|Q7QGI2_ANOGA, tr|Q17033|Q17033_ANOGA, tr|Q7Q1D4|Q7Q1D4_ANOGA, tr|Q7PQY9|Q7PQY9_ANOGA, tr|Q7PMU5|Q7PMU5_ANOGA, tr|Q7Q4W3|Q7Q4W3_ANOGA, tr|Q7PY10|Q7PY10_ANOGA, tr|Q7PY95|Q7PY95_ANOGA, tr|Q7QJH7|Q7QJH…
GO:0007254	JNK cascade	P	0.0143903	0.000622547	tr|Q7PUU4|Q7PUU4_ANOGA, tr|Q7PQ08|Q7PQ08_ANOGA, tr|Q7QF47|Q7QF47_ANOGA, tr|Q7Q1Y3|Q7Q1Y3_ANOGA, tr|A0NBY2|A0NBY2_ANOGA, tr|Q380U3|Q380U3_ANOGA, tr|Q7PJX7|Q7PJX7_ANOGA, tr|Q7QDI7|Q7QDI7_ANOGA, tr|Q7Q591|Q7Q591_ANOGA, tr|Q17033|Q17033_ANOGA, tr|Q7PNL6|Q7PNL6_ANOGA, tr|A7UT88|A7UT88_ANOGA, tr|Q7QJT5|Q7QJT5_ANOGA, tr|Q7PR02|Q7PR02_ANOGA
GO:0009156	ribonucleoside monophosphate biosynthetic process	P	0.0143903	0.000622547	tr|Q7QB57|Q7QB57_ANOGA, tr|Q86LB8|Q86LB8_ANOGA, tr|Q7PHI8|Q7PHI8_ANOGA, tr|Q7QHY0|Q7QHY0_ANOGA, tr|A7UTE1|A7UTE1_ANOGA, tr|Q7PRR3|Q7PRR3_ANOGA, tr|Q7QDK6|Q7QDK6_ANOGA, tr|Q7QHD0|Q7QHD0_ANOGA, tr|Q7Q0V3|Q7Q0V3_ANOGA, tr|Q7Q989|Q7Q989_ANOGA, tr|Q7Q4W3|Q7Q4W3_ANOGA, tr|Q5TSQ7|Q5TSQ7_ANOGA, tr|Q7Q0V2|Q7Q0V2_ANOGA, tr|Q7QAP1|Q7QAP1_ANOGA
GO:0009124	nucleoside monophosphate biosynthetic process	P	0.0143903	0.000622547	tr|Q7QB57|Q7QB57_ANOGA, tr|Q86LB8|Q86LB8_ANOGA, tr|Q7PHI8|Q7PHI8_ANOGA, tr|Q7QHY0|Q7QHY0_ANOGA, tr|A7UTE1|A7UTE1_ANOGA, tr|Q7PRR3|Q7PRR3_ANOGA, tr|Q7QDK6|Q7QDK6_ANOGA, tr|Q7QHD0|Q7QHD0_ANOGA, tr|Q7Q0V3|Q7Q0V3_ANOGA, tr|Q7Q989|Q7Q989_ANOGA, tr|Q7Q4W3|Q7Q4W3_ANOGA, tr|Q5TSQ7|Q5TSQ7_ANOGA, tr|Q7Q0V2|Q7Q0V2_ANOGA, tr|Q7QAP1|Q7QAP1_ANOGA
GO:0005795	Golgi stack	C	0.0143903	0.000622547	tr|Q7Q7E9|Q7Q7E9_ANOGA, tr|Q7QIK5|Q7QIK5_ANOGA, tr|Q7PY59|Q7PY59_ANOGA, tr|Q7Q470|Q7Q470_ANOGA, tr|Q5TX52|Q5TX52_ANOGA, tr|Q7PYD8|Q7PYD8_ANOGA, tr|Q7Q1D4|Q7Q1D4_ANOGA, tr|Q7PI87|Q7PI87_ANOGA, tr|Q7PMU5|Q7PMU5_ANOGA, tr|Q7QAS6|Q7QAS6_ANOGA, tr|Q7Q8I5|Q7Q8I5_ANOGA, tr|Q7Q2F1|Q7Q2F1_ANOGA, tr|Q7QEU9|Q7QEU9_ANOGA, tr|Q7PMM6|Q7PMM6_ANOGA
GO:0051403	stress-activated MAPK cascade	P	0.0143903	0.000622547	tr|Q7PUU4|Q7PUU4_ANOGA, tr|Q7PQ08|Q7PQ08_ANOGA, tr|Q7QF47|Q7QF47_ANOGA, tr|Q7Q1Y3|Q7Q1Y3_ANOGA, tr|A0NBY2|A0NBY2_ANOGA, tr|Q380U3|Q380U3_ANOGA, tr|Q7PJX7|Q7PJX7_ANOGA, tr|Q7QDI7|Q7QDI7_ANOGA, tr|Q7Q591|Q7Q591_ANOGA, tr|Q17033|Q17033_ANOGA, tr|Q7PNL6|Q7PNL6_ANOGA, tr|A7UT88|A7UT88_ANOGA, tr|Q7QJT5|Q7QJT5_ANOGA, tr|Q7PR02|Q7PR02_ANOGA
GO:0008340	determination of adult lifespan	P	0.0147344	0.0006398	tr|Q7QD39|Q7QD39_ANOGA, tr|Q7Q1Y3|Q7Q1Y3_ANOGA, tr|Q7QBB5|Q7QBB5_ANOGA, tr|Q7PTJ0|Q7PTJ0_ANOGA, tr|Q7Q7E9|Q7Q7E9_ANOGA, tr|Q7PY65|Q7PY65_ANOGA, tr|Q7PRW3|Q7PRW3_ANOGA, tr|Q5TP19|Q5TP19_ANOGA, tr|Q7PCS9|Q7PCS9_ANOGA, tr|Q7PGK9|Q7PGK9_ANOGA, tr|Q7QDQ2|Q7QDQ2_ANOGA, tr|Q7Q9Z4|Q7Q9Z4_ANOGA, tr|Q7QE55|Q7QE55_ANOGA, tr|Q7QJV3|Q7QJV3_ANOGA, tr|Q7PZI0|Q7PZI0_ANOGA, tr|Q7Q3A1|Q7Q3A1_ANOGA, tr|A3E7Z8|A3E7Z…
GO:0005840	ribosome	C	0.0152799	0.000665945	tr|Q7PQ14|Q7PQ14_ANOGA, tr|Q7PP83|Q7PP83_ANOGA, tr|Q7PX85|Q7PX85_ANOGA, tr|Q7QEB0|Q7QEB0_ANOGA, tr|Q7PN88|Q7PN88_ANOGA, tr|Q7QFZ1|Q7QFZ1_ANOGA, tr|Q7PR52|Q7PR52_ANOGA, tr|Q7PNE7|Q7PNE7_ANOGA, tr|Q7QC42|Q7QC42_ANOGA, tr|Q7PQZ6|Q7PQZ6_ANOGA, tr|Q7QD03|Q7QD03_ANOGA, tr|Q7PS97|Q7PS97_ANOGA, tr|Q7Q3K7|Q7Q3K7_ANOGA, tr|Q7PGG2|Q7PGG2_ANOGA, tr|Q7PQG7|Q7PQG7_ANOGA, tr|F5HMM3|F5HMM3_ANOGA, tr|Q7QEH2|Q7QEH…
GO:0009994	oocyte differentiation	P	0.0155442	0.000682463	tr|A0NBC2|A0NBC2_ANOGA, tr|Q7PZ41|Q7PZ41_ANOGA, tr|Q7Q5Y1|Q7Q5Y1_ANOGA, tr|Q7PPM0|Q7PPM0_ANOGA, tr|Q7PRV2|Q7PRV2_ANOGA, tr|Q7PYG5|Q7PYG5_ANOGA, tr|A7UT37|A7UT37_ANOGA, tr|Q7Q350|Q7Q350_ANOGA, tr|Q7Q0C0|Q7Q0C0_ANOGA, tr|Q5TX47|Q5TX47_ANOGA, tr|A7UTD5|A7UTD5_ANOGA, tr|Q7PIQ3|Q7PIQ3_ANOGA, tr|A7UR67|A7UR67_ANOGA, tr|Q7QFB8|Q7QFB8_ANOGA, tr|F5HMR8|F5HMR8_ANOGA, tr|Q7Q4U5|Q7Q4U5_ANOGA, tr|Q7PRT0|Q7PRT…
GO:0005525	GTP binding	F	0.0155442	0.000682463	tr|Q7Q340|Q7Q340_ANOGA, tr|Q7PUU4|Q7PUU4_ANOGA, tr|Q7PQ08|Q7PQ08_ANOGA, tr|Q7QF47|Q7QF47_ANOGA, tr|Q7QII7|Q7QII7_ANOGA, tr|Q5TX48|Q5TX48_ANOGA, tr|Q380U3|Q380U3_ANOGA, tr|A0NEH6|A0NEH6_ANOGA, tr|A7UT37|A7UT37_ANOGA, tr|Q7QDK6|Q7QDK6_ANOGA, tr|Q7Q5F0|Q7Q5F0_ANOGA, tr|Q7PNL6|Q7PNL6_ANOGA, tr|Q7Q5R3|Q7Q5R3_ANOGA, tr|A7UT88|A7UT88_ANOGA, tr|Q7QHD0|Q7QHD0_ANOGA, tr|Q7PS26|Q7PS26_ANOGA, tr|F5HMC8|F5HMC…
GO:0001667	ameboidal cell migration	P	0.0156951	0.000698079	tr|Q7PSW1|Q7PSW1_ANOGA, tr|Q7PQ08|Q7PQ08_ANOGA, tr|Q5TRW2|Q5TRW2_ANOGA, tr|Q7Q2L5|Q7Q2L5_ANOGA, tr|Q7PYG5|Q7PYG5_ANOGA, tr|A0NGL9|A0NGL9_ANOGA, tr|Q7QA40|Q7QA40_ANOGA, tr|Q7PSZ1|Q7PSZ1_ANOGA, tr|Q7PQV9|Q7PQV9_ANOGA, tr|A7UT37|A7UT37_ANOGA, tr|Q7PYH7|Q7PYH7_ANOGA, tr|Q5TSX3|Q5TSX3_ANOGA, tr|Q7QFB8|Q7QFB8_ANOGA, tr|Q7QK56|Q7QK56_ANOGA, tr|Q7PNL6|Q7PNL6_ANOGA, tr|Q7Q4U5|Q7Q4U5_ANOGA, tr|A7UT88|A7UT8…
GO:0010631	epithelial cell migration	P	0.0156951	0.000698079	tr|Q7PSW1|Q7PSW1_ANOGA, tr|Q7PQ08|Q7PQ08_ANOGA, tr|Q5TRW2|Q5TRW2_ANOGA, tr|Q7Q2L5|Q7Q2L5_ANOGA, tr|Q7PYG5|Q7PYG5_ANOGA, tr|A0NGL9|A0NGL9_ANOGA, tr|Q7QA40|Q7QA40_ANOGA, tr|Q7PSZ1|Q7PSZ1_ANOGA, tr|Q7PQV9|Q7PQV9_ANOGA, tr|A7UT37|A7UT37_ANOGA, tr|Q7PYH7|Q7PYH7_ANOGA, tr|Q5TSX3|Q5TSX3_ANOGA, tr|Q7QFB8|Q7QFB8_ANOGA, tr|Q7QK56|Q7QK56_ANOGA, tr|Q7PNL6|Q7PNL6_ANOGA, tr|Q7Q4U5|Q7Q4U5_ANOGA, tr|A7UT88|A7UT8…
GO:0090132	epithelium migration	P	0.0156951	0.000698079	tr|Q7PSW1|Q7PSW1_ANOGA, tr|Q7PQ08|Q7PQ08_ANOGA, tr|Q5TRW2|Q5TRW2_ANOGA, tr|Q7Q2L5|Q7Q2L5_ANOGA, tr|Q7PYG5|Q7PYG5_ANOGA, tr|A0NGL9|A0NGL9_ANOGA, tr|Q7QA40|Q7QA40_ANOGA, tr|Q7PSZ1|Q7PSZ1_ANOGA, tr|Q7PQV9|Q7PQV9_ANOGA, tr|A7UT37|A7UT37_ANOGA, tr|Q7PYH7|Q7PYH7_ANOGA, tr|Q5TSX3|Q5TSX3_ANOGA, tr|Q7QFB8|Q7QFB8_ANOGA, tr|Q7QK56|Q7QK56_ANOGA, tr|Q7PNL6|Q7PNL6_ANOGA, tr|Q7Q4U5|Q7Q4U5_ANOGA, tr|A7UT88|A7UT8…
GO:0007391	dorsal closure	P	0.0156951	0.000699188	tr|Q7PUU4|Q7PUU4_ANOGA, tr|Q7PQ08|Q7PQ08_ANOGA, tr|Q7Q3I4|Q7Q3I4_ANOGA, tr|F5HJC0|F5HJC0_ANOGA, tr|Q7QF47|Q7QF47_ANOGA, tr|Q7Q1Y3|Q7Q1Y3_ANOGA, tr|A0NBY2|A0NBY2_ANOGA, tr|Q7PRV2|Q7PRV2_ANOGA, tr|Q7QA40|Q7QA40_ANOGA, tr|Q380U3|Q380U3_ANOGA, tr|Q7QE97|Q7QE97_ANOGA, tr|Q7PSZ1|Q7PSZ1_ANOGA, tr|Q7PJX7|Q7PJX7_ANOGA, tr|A7UT37|A7UT37_ANOGA, tr|Q7QDI7|Q7QDI7_ANOGA, tr|Q7PNL6|Q7PNL6_ANOGA, tr|A7UT88|A7UT8…
GO:0070035	purine NTP-dependent helicase activity	F	0.0158459	0.000721193	tr|Q7PXQ1|Q7PXQ1_ANOGA, tr|Q7QDK9|Q7QDK9_ANOGA, tr|Q7PNS1|Q7PNS1_ANOGA, tr|Q7Q1G0|Q7Q1G0_ANOGA, tr|Q5TX00|Q5TX00_ANOGA, tr|A7UR67|A7UR67_ANOGA, tr|A7UR66|A7UR66_ANOGA, tr|Q5TX51|Q5TX51_ANOGA, tr|Q7Q7E5|Q7Q7E5_ANOGA, tr|Q7QCL6|Q7QCL6_ANOGA, tr|Q7PMT8|Q7PMT8_ANOGA
GO:0022900	electron transport chain	P	0.0158459	0.000721193	tr|Q7Q8A5|Q7Q8A5_ANOGA, tr|Q7QK64|Q7QK64_ANOGA, tr|Q7QD19|Q7QD19_ANOGA, tr|A7UR88|A7UR88_ANOGA, tr|F5HJY7|F5HJY7_ANOGA, tr|Q7PXY3|Q7PXY3_ANOGA, tr|Q7Q1S2|Q7Q1S2_ANOGA, tr|Q7PRW3|Q7PRW3_ANOGA, tr|Q5TX26|Q5TX26_ANOGA, tr|Q7Q014|Q7Q014_ANOGA, tr|F5HLN4|F5HLN4_ANOGA
GO:0006401	RNA catabolic process	P	0.0158459	0.000721193	tr|Q7Q9K4|Q7Q9K4_ANOGA, tr|Q7PZ41|Q7PZ41_ANOGA, tr|Q8T5I2|Q8T5I2_ANOGA, tr|Q7PQ65|Q7PQ65_ANOGA, tr|Q7QHB4|Q7QHB4_ANOGA, tr|Q7PT20|Q7PT20_ANOGA, tr|Q7Q2C3|Q7Q2C3_ANOGA, tr|Q7QFB8|Q7QFB8_ANOGA, tr|Q7PT32|Q7PT32_ANOGA, tr|Q5TQK8|Q5TQK8_ANOGA, tr|Q7Q228|Q7Q228_ANOGA
GO:0097285	cell-type specific apoptotic process	P	0.0158459	0.000721193	tr|Q7QE09|Q7QE09_ANOGA, tr|Q7QCR8|Q7QCR8_ANOGA, tr|Q7QF32|Q7QF32_ANOGA, tr|Q7PWJ3|Q7PWJ3_ANOGA, tr|Q7PIQ3|Q7PIQ3_ANOGA, tr|Q7PYH7|Q7PYH7_ANOGA, tr|Q7QGI2|Q7QGI2_ANOGA, tr|Q7Q1E0|Q7Q1E0_ANOGA, tr|F5HIR1|F5HIR1_ANOGA, tr|Q7Q4X6|Q7Q4X6_ANOGA, tr|Q7QCN5|Q7QCN5_ANOGA
GO:0044242	cellular lipid catabolic process	P	0.0158459	0.000721193	tr|Q7PNP8|Q7PNP8_ANOGA, tr|Q7PZ92|Q7PZ92_ANOGA, tr|Q7Q8D4|Q7Q8D4_ANOGA, tr|Q7Q3N1|Q7Q3N1_ANOGA, tr|Q7QIF7|Q7QIF7_ANOGA, tr|Q7Q8E6|Q7Q8E6_ANOGA, tr|Q7PZI0|Q7PZI0_ANOGA, tr|Q7Q3A1|Q7Q3A1_ANOGA, tr|Q7QCQ8|Q7QCQ8_ANOGA, tr|Q7PZB6|Q7PZB6_ANOGA, tr|Q7Q543|Q7Q543_ANOGA
GO:0008026	ATP-dependent helicase activity	F	0.0158459	0.000721193	tr|Q7PXQ1|Q7PXQ1_ANOGA, tr|Q7QDK9|Q7QDK9_ANOGA, tr|Q7PNS1|Q7PNS1_ANOGA, tr|Q7Q1G0|Q7Q1G0_ANOGA, tr|Q5TX00|Q5TX00_ANOGA, tr|A7UR67|A7UR67_ANOGA, tr|A7UR66|A7UR66_ANOGA, tr|Q5TX51|Q5TX51_ANOGA, tr|Q7Q7E5|Q7Q7E5_ANOGA, tr|Q7QCL6|Q7QCL6_ANOGA, tr|Q7PMT8|Q7PMT8_ANOGA
GO:0045454	cell redox homeostasis	P	0.0165243	0.000762699	tr|Q7PNL3|Q7PNL3_ANOGA, tr|Q7PM55|Q7PM55_ANOGA, tr|Q86GB2|Q86GB2_ANOGA, tr|Q7Q4G6|Q7Q4G6_ANOGA, tr|Q5TWW9|Q5TWW9_ANOGA, tr|Q7Q3U0|Q7Q3U0_ANOGA, tr|Q7QEL4|Q7QEL4_ANOGA, tr|Q7PTJ0|Q7PTJ0_ANOGA, tr|Q7PUU0|Q7PUU0_ANOGA, tr|Q7QJ17|Q7QJ17_ANOGA, tr|Q6VFG0|Q6VFG0_ANOGA, tr|Q7QBY5|Q7QBY5_ANOGA, tr|Q7Q9B5|Q7Q9B5_ANOGA, tr|Q86GB3|Q86GB3_ANOGA, tr|Q5TMX9|Q5TMX9_ANOGA
GO:0006006	glucose metabolic process	P	0.0165243	0.000762699	tr|Q7Q9R5|Q7Q9R5_ANOGA, tr|Q5TW28|Q5TW28_ANOGA, tr|Q7Q850|Q7Q850_ANOGA, tr|Q7PVA2|Q7PVA2_ANOGA, tr|Q7Q3D8|Q7Q3D8_ANOGA, tr|Q7PXW5|Q7PXW5_ANOGA, tr|Q7PNN6|Q7PNN6_ANOGA, tr|Q7Q981|Q7Q981_ANOGA, tr|Q5TX32|Q5TX32_ANOGA, tr|Q7PPE7|Q7PPE7_ANOGA, tr|Q7Q6G4|Q7Q6G4_ANOGA, tr|Q7PGI9|Q7PGI9_ANOGA, tr|Q7PQM3|Q7PQM3_ANOGA, tr|Q7QDA6|Q7QDA6_ANOGA, tr|Q7PXI5|Q7PXI5_ANOGA
GO:0046365	monosaccharide catabolic process	P	0.0165243	0.000762699	tr|Q7Q9R5|Q7Q9R5_ANOGA, tr|Q5TW28|Q5TW28_ANOGA, tr|Q7Q850|Q7Q850_ANOGA, tr|Q7PVA2|Q7PVA2_ANOGA, tr|Q7Q3D8|Q7Q3D8_ANOGA, tr|Q7PXW5|Q7PXW5_ANOGA, tr|Q7PNN6|Q7PNN6_ANOGA, tr|Q7Q981|Q7Q981_ANOGA, tr|Q5TX32|Q5TX32_ANOGA, tr|Q7PPE7|Q7PPE7_ANOGA, tr|Q7Q6G4|Q7Q6G4_ANOGA, tr|Q7PGI9|Q7PGI9_ANOGA, tr|Q7PQM3|Q7PQM3_ANOGA, tr|Q7QDA6|Q7QDA6_ANOGA, tr|Q7PXI5|Q7PXI5_ANOGA
GO:0019320	hexose catabolic process	P	0.0165243	0.000762699	tr|Q7Q9R5|Q7Q9R5_ANOGA, tr|Q5TW28|Q5TW28_ANOGA, tr|Q7Q850|Q7Q850_ANOGA, tr|Q7PVA2|Q7PVA2_ANOGA, tr|Q7Q3D8|Q7Q3D8_ANOGA, tr|Q7PXW5|Q7PXW5_ANOGA, tr|Q7PNN6|Q7PNN6_ANOGA, tr|Q7Q981|Q7Q981_ANOGA, tr|Q5TX32|Q5TX32_ANOGA, tr|Q7PPE7|Q7PPE7_ANOGA, tr|Q7Q6G4|Q7Q6G4_ANOGA, tr|Q7PGI9|Q7PGI9_ANOGA, tr|Q7PQM3|Q7PQM3_ANOGA, tr|Q7QDA6|Q7QDA6_ANOGA, tr|Q7PXI5|Q7PXI5_ANOGA
GO:0006753	nucleoside phosphate metabolic process	P	0.0178653	0.00082747	tr|Q7QB57|Q7QB57_ANOGA, tr|Q7Q9R5|Q7Q9R5_ANOGA, tr|Q7QI97|Q7QI97_ANOGA, tr|Q7QBZ6|Q7QBZ6_ANOGA, tr|Q7PXQ1|Q7PXQ1_ANOGA, tr|Q7PUU4|Q7PUU4_ANOGA, tr|Q86LB8|Q86LB8_ANOGA, tr|Q7PPE3|Q7PPE3_ANOGA, tr|Q7PHI8|Q7PHI8_ANOGA, tr|Q7QJY3|Q7QJY3_ANOGA, tr|Q7QF47|Q7QF47_ANOGA, tr|Q7QBD4|Q7QBD4_ANOGA, tr|Q7Q3J7|Q7Q3J7_ANOGA, tr|Q7QHY0|Q7QHY0_ANOGA, tr|Q7QIF4|Q7QIF4_ANOGA, tr|A7UTE1|A7UTE1_ANOGA, tr|Q6VFB0|Q6VFB…
GO:0007286	spermatid development	P	0.018716	0.00088493	tr|Q7QE09|Q7QE09_ANOGA, tr|Q7PHI8|Q7PHI8_ANOGA, tr|Q8T4K0|Q8T4K0_ANOGA, tr|Q7QGU9|Q7QGU9_ANOGA, tr|Q7QHB4|Q7QHB4_ANOGA, tr|Q7QCR8|Q7QCR8_ANOGA, tr|Q7PFH7|Q7PFH7_ANOGA, tr|A7UR67|A7UR67_ANOGA, tr|A7UR66|A7UR66_ANOGA, tr|Q7Q2V6|Q7Q2V6_ANOGA, tr|Q7PQY9|Q7PQY9_ANOGA, tr|Q7Q4I1|Q7Q4I1_ANOGA, tr|Q7PY10|Q7PY10_ANOGA, tr|Q7Q3Y9|Q7Q3Y9_ANOGA, tr|Q7PQW0|Q7PQW0_ANOGA, tr|Q7QHD6|Q7QHD6_ANOGA
GO:0016052	carbohydrate catabolic process	P	0.018716	0.00088493	tr|Q7Q9R5|Q7Q9R5_ANOGA, tr|Q5TW28|Q5TW28_ANOGA, tr|Q7Q3L6|Q7Q3L6_ANOGA, tr|Q7Q850|Q7Q850_ANOGA, tr|Q7PVA2|Q7PVA2_ANOGA, tr|Q7Q3D8|Q7Q3D8_ANOGA, tr|Q7PXW5|Q7PXW5_ANOGA, tr|Q7PNN6|Q7PNN6_ANOGA, tr|Q7Q981|Q7Q981_ANOGA, tr|Q5TX32|Q5TX32_ANOGA, tr|Q7PPE7|Q7PPE7_ANOGA, tr|Q7Q6G4|Q7Q6G4_ANOGA, tr|Q7PGI9|Q7PGI9_ANOGA, tr|Q7PQM3|Q7PQM3_ANOGA, tr|Q7QDA6|Q7QDA6_ANOGA, tr|Q7PXI5|Q7PXI5_ANOGA
GO:0022613	ribonucleoprotein complex biogenesis	P	0.018716	0.00088493	tr|Q7Q340|Q7Q340_ANOGA, tr|Q7PZ41|Q7PZ41_ANOGA, tr|Q7PYC7|Q7PYC7_ANOGA, tr|Q7PN88|Q7PN88_ANOGA, tr|Q7QHB4|Q7QHB4_ANOGA, sp|Q7PXU6|RU1C_ANOGA, tr|Q7PY27|Q7PY27_ANOGA, tr|Q7QEV7|Q7QEV7_ANOGA, tr|A0ND80|A0ND80_ANOGA, tr|Q7PQG7|Q7PQG7_ANOGA, tr|Q7PZX0|Q7PZX0_ANOGA, tr|Q7QD87|Q7QD87_ANOGA, tr|Q7PTN4|Q7PTN4_ANOGA, tr|Q7PPE6|Q7PPE6_ANOGA, tr|Q7QEU9|Q7QEU9_ANOGA, tr|Q7QJ71|Q7QJ71_ANOGA
GO:0032270	positive regulation of cellular protein metabolic process	P	0.018716	0.00088493	tr|Q7Q8I2|Q7Q8I2_ANOGA, tr|Q7PY16|Q7PY16_ANOGA, tr|Q7PNJ2|Q7PNJ2_ANOGA, tr|Q7PYG5|Q7PYG5_ANOGA, tr|Q7Q2C3|Q7Q2C3_ANOGA, tr|Q7QCM5|Q7QCM5_ANOGA, tr|Q5TPC4|Q5TPC4_ANOGA, tr|Q7PIQ3|Q7PIQ3_ANOGA, tr|Q17033|Q17033_ANOGA, tr|Q7PWA1|Q7PWA1_ANOGA, tr|Q5TN60|Q5TN60_ANOGA, tr|Q7Q5H7|Q7Q5H7_ANOGA, tr|Q7Q2G7|Q7Q2G7_ANOGA, tr|Q7PR02|Q7PR02_ANOGA, tr|Q7PPU7|Q7PPU7_ANOGA, tr|Q7PRI6|Q7PRI6_ANOGA
GO:0051247	positive regulation of protein metabolic process	P	0.018716	0.00088493	tr|Q7Q8I2|Q7Q8I2_ANOGA, tr|Q7PY16|Q7PY16_ANOGA, tr|Q7PNJ2|Q7PNJ2_ANOGA, tr|Q7PYG5|Q7PYG5_ANOGA, tr|Q7Q2C3|Q7Q2C3_ANOGA, tr|Q7QCM5|Q7QCM5_ANOGA, tr|Q5TPC4|Q5TPC4_ANOGA, tr|Q7PIQ3|Q7PIQ3_ANOGA, tr|Q17033|Q17033_ANOGA, tr|Q7PWA1|Q7PWA1_ANOGA, tr|Q5TN60|Q5TN60_ANOGA, tr|Q7Q5H7|Q7Q5H7_ANOGA, tr|Q7Q2G7|Q7Q2G7_ANOGA, tr|Q7PR02|Q7PR02_ANOGA, tr|Q7PPU7|Q7PPU7_ANOGA, tr|Q7PRI6|Q7PRI6_ANOGA
GO:0004842	ubiquitin-protein ligase activity	F	0.018716	0.00088493	tr|Q7PWM1|Q7PWM1_ANOGA, tr|Q7PUU4|Q7PUU4_ANOGA, tr|Q7PTA2|Q7PTA2_ANOGA, tr|Q7Q6A2|Q7Q6A2_ANOGA, tr|Q7QDD7|Q7QDD7_ANOGA, tr|Q7Q5S2|Q7Q5S2_ANOGA, tr|Q7PJX7|Q7PJX7_ANOGA, tr|Q7PT00|Q7PT00_ANOGA, tr|Q7Q591|Q7Q591_ANOGA, tr|Q7PYH7|Q7PYH7_ANOGA, tr|Q7QE76|Q7QE76_ANOGA, tr|Q5TN87|Q5TN87_ANOGA, tr|Q7PUY5|Q7PUY5_ANOGA, tr|Q7Q3Y9|Q7Q3Y9_ANOGA, tr|Q7PTC3|Q7PTC3_ANOGA, tr|Q7PW66|Q7PW66_ANOGA
GO:0022604	regulation of cell morphogenesis	P	0.0205368	0.000974325	tr|Q7PV64|Q7PV64_ANOGA, tr|Q7PUU4|Q7PUU4_ANOGA, tr|Q7PQ08|Q7PQ08_ANOGA, tr|Q5TRW2|Q5TRW2_ANOGA, tr|Q7Q1T1|Q7Q1T1_ANOGA, tr|Q7QF47|Q7QF47_ANOGA, tr|Q7QDX8|Q7QDX8_ANOGA, tr|A0NBY2|A0NBY2_ANOGA, tr|Q7PRV2|Q7PRV2_ANOGA, tr|Q7QA40|Q7QA40_ANOGA, tr|Q5TX48|Q5TX48_ANOGA, tr|Q380U3|Q380U3_ANOGA, tr|Q7PSZ1|Q7PSZ1_ANOGA, tr|Q5TPC4|Q5TPC4_ANOGA, tr|A7UT37|A7UT37_ANOGA, tr|Q7PD38|Q7PD38_ANOGA, tr|A7UR67|A7UR6…
GO:0000910	cytokinesis	P	0.0206669	0.000987143	tr|Q7PSW1|Q7PSW1_ANOGA, tr|Q7PQ08|Q7PQ08_ANOGA, tr|Q7Q1T1|Q7Q1T1_ANOGA, tr|Q7PRV2|Q7PRV2_ANOGA, tr|A0NGL9|A0NGL9_ANOGA, tr|Q7QA48|Q7QA48_ANOGA, tr|Q5TSE7|Q5TSE7_ANOGA, tr|A7UT37|A7UT37_ANOGA, tr|Q7PFH7|Q7PFH7_ANOGA, tr|Q5TX47|Q5TX47_ANOGA, tr|Q5TSX3|Q5TSX3_ANOGA, tr|A7UT88|A7UT88_ANOGA, tr|Q5TP19|Q5TP19_ANOGA, tr|Q7QCI4|Q7QCI4_ANOGA, tr|Q7PY10|Q7PY10_ANOGA, tr|Q7PMR9|Q7PMR9_ANOGA, tr|Q7Q291|Q7Q29…
GO:0007349	cellularization	P	0.0206669	0.000987143	tr|Q7PSW1|Q7PSW1_ANOGA, tr|Q7PQ08|Q7PQ08_ANOGA, tr|Q7Q1T1|Q7Q1T1_ANOGA, tr|Q8T4K0|Q8T4K0_ANOGA, tr|Q7Q1Y3|Q7Q1Y3_ANOGA, tr|Q7QGU9|Q7QGU9_ANOGA, tr|Q7QHB4|Q7QHB4_ANOGA, tr|Q7PQ11|Q7PQ11_ANOGA, tr|A7UT37|A7UT37_ANOGA, tr|Q5TX47|Q5TX47_ANOGA, tr|Q5TSX3|Q5TSX3_ANOGA, tr|A7UT88|A7UT88_ANOGA, tr|Q7PQY9|Q7PQY9_ANOGA, tr|Q7QCI4|Q7QCI4_ANOGA, tr|Q7PNH6|Q7PNH6_ANOGA, tr|Q7Q3Y9|Q7Q3Y9_ANOGA, tr|Q7QHD6|Q7QHD…
GO:0042773	ATP synthesis coupled electron transport	P	0.020955	0.00100765	tr|Q7Q8A5|Q7Q8A5_ANOGA, tr|Q7QK64|Q7QK64_ANOGA, tr|Q7QD19|Q7QD19_ANOGA, tr|F5HJY7|F5HJY7_ANOGA, tr|Q7PXY3|Q7PXY3_ANOGA, tr|Q7Q1S2|Q7Q1S2_ANOGA, tr|Q7PRW3|Q7PRW3_ANOGA, tr|Q5TX26|Q5TX26_ANOGA, tr|Q7Q014|Q7Q014_ANOGA
GO:0004221	ubiquitin thiolesterase activity	F	0.020955	0.00100765	tr|Q7Q039|Q7Q039_ANOGA, tr|Q7QEG4|Q7QEG4_ANOGA, tr|Q7PZY0|Q7PZY0_ANOGA, tr|Q7QJP0|Q7QJP0_ANOGA, tr|Q7Q4T1|Q7Q4T1_ANOGA, tr|Q7PUB1|Q7PUB1_ANOGA, tr|Q7Q728|Q7Q728_ANOGA, tr|Q7PS95|Q7PS95_ANOGA, tr|Q7QGE8|Q7QGE8_ANOGA
GO:1901137	carbohydrate derivative biosynthetic process	P	0.0210284	0.00101456	tr|Q7QB57|Q7QB57_ANOGA, tr|Q7QBZ6|Q7QBZ6_ANOGA, tr|Q7Q847|Q7Q847_ANOGA, tr|Q86LB8|Q86LB8_ANOGA, tr|Q7Q3I4|Q7Q3I4_ANOGA, tr|Q7PHI8|Q7PHI8_ANOGA, tr|Q7PZM5|Q7PZM5_ANOGA, tr|Q7Q0E9|Q7Q0E9_ANOGA, tr|Q7QHY0|Q7QHY0_ANOGA, tr|Q7Q1B7|Q7Q1B7_ANOGA, tr|Q7PRR3|Q7PRR3_ANOGA, tr|Q7Q7E9|Q7Q7E9_ANOGA, tr|A0NGH9|A0NGH9_ANOGA, tr|Q7QDR0|Q7QDR0_ANOGA, tr|Q7QIK5|Q7QIK5_ANOGA, tr|Q7QDK6|Q7QDK6_ANOGA, tr|Q7Q470|Q7Q47…
GO:1901607	alpha-amino acid biosynthetic process	P	0.0212304	0.00102772	tr|Q7Q038|Q7Q038_ANOGA, sp|Q7Q9C0|ENOPH_ANOGA, tr|Q7QIG0|Q7QIG0_ANOGA, sp|Q7PS09|MTNB_ANOGA, tr|Q7Q5B3|Q7Q5B3_ANOGA, tr|Q5TSB4|Q5TSB4_ANOGA, tr|Q7QBU0|Q7QBU0_ANOGA, tr|Q7PWU4|Q7PWU4_ANOGA, tr|Q7PRT0|Q7PRT0_ANOGA, tr|Q7PUV4|Q7PUV4_ANOGA, tr|Q7Q5M1|Q7Q5M1_ANOGA, tr|Q7QA89|Q7QA89_ANOGA
GO:0030554	adenyl nucleotide binding	F	0.0213691	0.00103787	tr|Q7PXQ1|Q7PXQ1_ANOGA, tr|Q7QJN4|Q7QJN4_ANOGA, tr|Q86LB8|Q86LB8_ANOGA, tr|Q7PPE3|Q7PPE3_ANOGA, tr|Q7PPX9|Q7PPX9_ANOGA, tr|Q7PHI8|Q7PHI8_ANOGA, tr|Q7QF47|Q7QF47_ANOGA, tr|Q7Q7J4|Q7Q7J4_ANOGA, tr|Q7QBD4|Q7QBD4_ANOGA, tr|Q7Q1Y3|Q7Q1Y3_ANOGA, tr|Q7QCQ5|Q7QCQ5_ANOGA, tr|Q7Q3J7|Q7Q3J7_ANOGA, tr|Q7QDK9|Q7QDK9_ANOGA, tr|Q5TW28|Q5TW28_ANOGA, tr|Q7QIG0|Q7QIG0_ANOGA, tr|Q7PQ07|Q7PQ07_ANOGA, tr|Q7PRV2|Q7PRV…
GO:0044802	single-organism membrane organization	P	0.021485	0.00106916	tr|Q7PNQ5|Q7PNQ5_ANOGA, tr|Q7QII7|Q7QII7_ANOGA, tr|Q7QA48|Q7QA48_ANOGA, tr|A7UT37|A7UT37_ANOGA, tr|Q7QI35|Q7QI35_ANOGA, tr|Q5TX47|Q5TX47_ANOGA, tr|Q7Q591|Q7Q591_ANOGA, tr|Q7PIQ3|Q7PIQ3_ANOGA, tr|Q7QGI2|Q7QGI2_ANOGA, tr|Q7Q1D4|Q7Q1D4_ANOGA, tr|Q7PQY9|Q7PQY9_ANOGA, tr|Q7PMU5|Q7PMU5_ANOGA, tr|Q7Q4W3|Q7Q4W3_ANOGA, tr|Q7PY10|Q7PY10_ANOGA, tr|Q7PY95|Q7PY95_ANOGA, tr|Q7QJH7|Q7QJH7_ANOGA, tr|Q7PY17|Q7PY1…
GO:0009165	nucleotide biosynthetic process	P	0.021485	0.00106916	tr|Q7QB57|Q7QB57_ANOGA, tr|Q7QI97|Q7QI97_ANOGA, tr|Q7QBZ6|Q7QBZ6_ANOGA, tr|Q86LB8|Q86LB8_ANOGA, tr|Q7PHI8|Q7PHI8_ANOGA, tr|Q7QHY0|Q7QHY0_ANOGA, tr|A7UTE1|A7UTE1_ANOGA, tr|Q7PJC3|Q7PJC3_ANOGA, tr|F5HJ15|F5HJ15_ANOGA, tr|Q7PRR3|Q7PRR3_ANOGA, tr|Q7QDK6|Q7QDK6_ANOGA, tr|Q7QHD0|Q7QHD0_ANOGA, tr|Q7Q0V3|Q7Q0V3_ANOGA, tr|Q7Q989|Q7Q989_ANOGA, tr|Q7Q4W3|Q7Q4W3_ANOGA, tr|Q5TSQ7|Q5TSQ7_ANOGA, tr|Q7Q0V2|Q7Q0V…
GO:0006839	mitochondrial transport	P	0.021485	0.00107805	tr|Q8T4K0|Q8T4K0_ANOGA, tr|A7UR88|A7UR88_ANOGA, tr|Q7PXI3|Q7PXI3_ANOGA, tr|Q7QGI2|Q7QGI2_ANOGA, tr|Q7QJT7|Q7QJT7_ANOGA, tr|Q7Q505|Q7Q505_ANOGA, tr|F5HLN4|F5HLN4_ANOGA
GO:0004527	exonuclease activity	F	0.021485	0.00107805	tr|Q7Q9K4|Q7Q9K4_ANOGA, tr|Q7PQ65|Q7PQ65_ANOGA, tr|Q5TV84|Q5TV84_ANOGA, tr|Q7PT32|Q7PT32_ANOGA, tr|Q7QCK4|Q7QCK4_ANOGA, tr|Q7PHF8|Q7PHF8_ANOGA, tr|Q7Q228|Q7Q228_ANOGA
GO:0043065	positive regulation of apoptotic process	P	0.021485	0.00107805	tr|Q7QE09|Q7QE09_ANOGA, tr|Q7PJX7|Q7PJX7_ANOGA, tr|Q7PWJ3|Q7PWJ3_ANOGA, tr|Q17033|Q17033_ANOGA, tr|Q7QHR4|Q7QHR4_ANOGA, tr|Q7QCI4|Q7QCI4_ANOGA, tr|Q7PR02|Q7PR02_ANOGA
GO:0016081	synaptic vesicle docking involved in exocytosis	P	0.021485	0.00107805	tr|Q7PNQ5|Q7PNQ5_ANOGA, tr|Q5TX47|Q5TX47_ANOGA, tr|Q7PT71|Q7PT71_ANOGA, tr|Q5TQS7|Q5TQS7_ANOGA, tr|Q7PUS1|Q7PUS1_ANOGA, tr|Q7PY10|Q7PY10_ANOGA, tr|Q7PT06|Q7PT06_ANOGA
GO:0016072	rRNA metabolic process	P	0.021485	0.00107805	tr|Q7PY27|Q7PY27_ANOGA, tr|Q7QEV7|Q7QEV7_ANOGA, tr|A0ND80|A0ND80_ANOGA, tr|Q5TQK8|Q5TQK8_ANOGA, tr|Q7PZX0|Q7PZX0_ANOGA, tr|Q7QD87|Q7QD87_ANOGA, tr|Q7PTN4|Q7PTN4_ANOGA
GO:0006090	pyruvate metabolic process	P	0.021485	0.00107805	tr|Q7Q165|Q7Q165_ANOGA, tr|Q7QHS3|Q7QHS3_ANOGA, tr|Q7QAQ9|Q7QAQ9_ANOGA, tr|Q7QDU3|Q7QDU3_ANOGA, tr|Q7Q0L6|Q7Q0L6_ANOGA, tr|Q7QB64|Q7QB64_ANOGA, tr|Q7QDA6|Q7QDA6_ANOGA
GO:0006081	cellular aldehyde metabolic process	P	0.021485	0.00107805	tr|Q5TX68|Q5TX68_ANOGA, tr|A7UT82|A7UT82_ANOGA, tr|Q7Q7F4|Q7Q7F4_ANOGA, tr|Q7PXW5|Q7PXW5_ANOGA, tr|A7UT81|A7UT81_ANOGA, tr|Q7QH32|Q7QH32_ANOGA, tr|Q7PQ09|Q7PQ09_ANOGA
GO:0005484	SNAP receptor activity	F	0.021485	0.00107805	tr|Q7PNQ5|Q7PNQ5_ANOGA, tr|F5HJV6|F5HJV6_ANOGA, tr|Q7PS21|Q7PS21_ANOGA, tr|Q5TX47|Q5TX47_ANOGA, tr|A7UR53|A7UR53_ANOGA, tr|Q7PT71|Q7PT71_ANOGA, tr|Q7PUS1|Q7PUS1_ANOGA
GO:0048518	positive regulation of biological process	P	0.0215218	0.00108336	tr|Q7QE09|Q7QE09_ANOGA, tr|Q7Q663|Q7Q663_ANOGA, tr|Q7PWM1|Q7PWM1_ANOGA, tr|Q7PNQ5|Q7PNQ5_ANOGA, tr|Q7PV64|Q7PV64_ANOGA, tr|Q7PUU4|Q7PUU4_ANOGA, tr|Q7PQ08|Q7PQ08_ANOGA, tr|A0NDQ9|A0NDQ9_ANOGA, tr|Q7Q8I2|Q7Q8I2_ANOGA, tr|Q5TRW2|Q5TRW2_ANOGA, tr|Q7PY16|Q7PY16_ANOGA, tr|Q7PHU3|Q7PHU3_ANOGA, tr|Q7QF47|Q7QF47_ANOGA, tr|Q7PSW0|Q7PSW0_ANOGA, tr|Q7Q2L5|Q7Q2L5_ANOGA, tr|Q7PNJ2|Q7PNJ2_ANOGA, tr|Q7PYG5|Q7PYG…
GO:0044085	cellular component biogenesis	P	0.0221488	0.00111998	tr|Q7Q340|Q7Q340_ANOGA, tr|Q7PUU4|Q7PUU4_ANOGA, tr|Q7PQ08|Q7PQ08_ANOGA, tr|Q7Q947|Q7Q947_ANOGA, tr|Q7Q1T1|Q7Q1T1_ANOGA, tr|F5HJC0|F5HJC0_ANOGA, tr|Q7PZ41|Q7PZ41_ANOGA, tr|Q7Q5Y1|Q7Q5Y1_ANOGA, tr|Q7PYC7|Q7PYC7_ANOGA, tr|Q7QF47|Q7QF47_ANOGA, tr|Q7Q213|Q7Q213_ANOGA, tr|Q7Q1Y3|Q7Q1Y3_ANOGA, tr|Q7Q0B6|Q7Q0B6_ANOGA, tr|Q7PN88|Q7PN88_ANOGA, tr|Q7PRV2|Q7PRV2_ANOGA, tr|Q7PYG5|Q7PYG5_ANOGA, tr|A0NGL9|A0NGL…
GO:0019001	guanyl nucleotide binding	F	0.0221488	0.00112561	tr|Q7Q340|Q7Q340_ANOGA, tr|Q7PUU4|Q7PUU4_ANOGA, tr|Q7PQ08|Q7PQ08_ANOGA, tr|Q7QF47|Q7QF47_ANOGA, tr|Q7QII7|Q7QII7_ANOGA, tr|Q5TX48|Q5TX48_ANOGA, tr|Q380U3|Q380U3_ANOGA, tr|A0NEH6|A0NEH6_ANOGA, tr|A7UT37|A7UT37_ANOGA, tr|Q7QDK6|Q7QDK6_ANOGA, tr|Q7Q5F0|Q7Q5F0_ANOGA, tr|Q7PNL6|Q7PNL6_ANOGA, tr|Q7Q5R3|Q7Q5R3_ANOGA, tr|A7UT88|A7UT88_ANOGA, tr|Q7QHD0|Q7QHD0_ANOGA, tr|Q7PS26|Q7PS26_ANOGA, tr|F5HMC8|F5HMC…
GO:0032561	guanyl ribonucleotide binding	F	0.0221488	0.00112561	tr|Q7Q340|Q7Q340_ANOGA, tr|Q7PUU4|Q7PUU4_ANOGA, tr|Q7PQ08|Q7PQ08_ANOGA, tr|Q7QF47|Q7QF47_ANOGA, tr|Q7QII7|Q7QII7_ANOGA, tr|Q5TX48|Q5TX48_ANOGA, tr|Q380U3|Q380U3_ANOGA, tr|A0NEH6|A0NEH6_ANOGA, tr|A7UT37|A7UT37_ANOGA, tr|Q7QDK6|Q7QDK6_ANOGA, tr|Q7Q5F0|Q7Q5F0_ANOGA, tr|Q7PNL6|Q7PNL6_ANOGA, tr|Q7Q5R3|Q7Q5R3_ANOGA, tr|A7UT88|A7UT88_ANOGA, tr|Q7QHD0|Q7QHD0_ANOGA, tr|Q7PS26|Q7PS26_ANOGA, tr|F5HMC8|F5HMC…
GO:0000165	MAPK cascade	P	0.0222034	0.00113195	tr|Q7PUU4|Q7PUU4_ANOGA, tr|Q7PQ08|Q7PQ08_ANOGA, tr|Q7PY16|Q7PY16_ANOGA, tr|Q7QF47|Q7QF47_ANOGA, tr|Q7Q1Y3|Q7Q1Y3_ANOGA, tr|A0NBY2|A0NBY2_ANOGA, tr|Q7PNJ2|Q7PNJ2_ANOGA, tr|Q380U3|Q380U3_ANOGA, tr|Q7PJX7|Q7PJX7_ANOGA, tr|Q7QCM5|Q7QCM5_ANOGA, tr|Q7QDI7|Q7QDI7_ANOGA, tr|Q7Q591|Q7Q591_ANOGA, tr|Q7PV94|Q7PV94_ANOGA, tr|Q17033|Q17033_ANOGA, tr|Q7PNL6|Q7PNL6_ANOGA, tr|A7UT88|A7UT88_ANOGA, tr|Q7QJT5|Q7QJT…
GO:0016311	dephosphorylation	P	0.0230768	0.0011839	tr|Q7PTB6|Q7PTB6_ANOGA, tr|Q7PUU4|Q7PUU4_ANOGA, tr|Q7PYY8|Q7PYY8_ANOGA, tr|Q7Q038|Q7Q038_ANOGA, tr|Q7Q3D9|Q7Q3D9_ANOGA, tr|Q7Q7F5|Q7Q7F5_ANOGA, tr|Q7PQI2|Q7PQI2_ANOGA, tr|A7UTM8|A7UTM8_ANOGA, tr|Q7Q998|Q7Q998_ANOGA, tr|Q7PWY3|Q7PWY3_ANOGA, tr|Q5TSE7|Q5TSE7_ANOGA, tr|Q5TPC4|Q5TPC4_ANOGA, tr|Q7Q1Z5|Q7Q1Z5_ANOGA, tr|Q7PD38|Q7PD38_ANOGA, tr|Q7QFY4|Q7QFY4_ANOGA, tr|Q7Q194|Q7Q194_ANOGA, tr|Q7PV94|Q7PV9…
GO:0090130	tissue migration	P	0.0230768	0.0011839	tr|Q7PSW1|Q7PSW1_ANOGA, tr|Q7PQ08|Q7PQ08_ANOGA, tr|Q5TRW2|Q5TRW2_ANOGA, tr|Q7Q2L5|Q7Q2L5_ANOGA, tr|Q7PYG5|Q7PYG5_ANOGA, tr|A0NGL9|A0NGL9_ANOGA, tr|Q7QA40|Q7QA40_ANOGA, tr|Q7PSZ1|Q7PSZ1_ANOGA, tr|Q7PQV9|Q7PQV9_ANOGA, tr|A7UT37|A7UT37_ANOGA, tr|Q7PYH7|Q7PYH7_ANOGA, tr|Q5TSX3|Q5TSX3_ANOGA, tr|Q7QFB8|Q7QFB8_ANOGA, tr|Q7QK56|Q7QK56_ANOGA, tr|Q7PNL6|Q7PNL6_ANOGA, tr|Q7Q4U5|Q7Q4U5_ANOGA, tr|A7UT88|A7UT8…
GO:0007067	mitosis	P	0.0234444	0.00120653	tr|Q7PXQ1|Q7PXQ1_ANOGA, tr|Q7PUU4|Q7PUU4_ANOGA, tr|A0NDQ9|A0NDQ9_ANOGA, tr|Q7PRV2|Q7PRV2_ANOGA, tr|Q7QCR8|Q7QCR8_ANOGA, tr|Q7PQ11|Q7PQ11_ANOGA, tr|Q7QI55|Q7QI55_ANOGA, tr|Q7Q2C3|Q7Q2C3_ANOGA, tr|Q7PTD2|Q7PTD2_ANOGA, tr|Q5TPC4|Q5TPC4_ANOGA, tr|Q7Q0C0|Q7Q0C0_ANOGA, tr|Q7PD38|Q7PD38_ANOGA, tr|A7UR67|A7UR67_ANOGA, tr|Q7PYH7|Q7PYH7_ANOGA, tr|Q7PSQ8|Q7PSQ8_ANOGA, tr|Q7QFR2|Q7QFR2_ANOGA, tr|A7UR66|A7UR6…
GO:0003924	GTPase activity	F	0.0235282	0.00121984	tr|Q7Q340|Q7Q340_ANOGA, tr|Q7PUU4|Q7PUU4_ANOGA, tr|Q7PQ08|Q7PQ08_ANOGA, tr|Q7QF47|Q7QF47_ANOGA, tr|Q5TX48|Q5TX48_ANOGA, tr|Q380U3|Q380U3_ANOGA, tr|A0NEH6|A0NEH6_ANOGA, tr|A7UT37|A7UT37_ANOGA, tr|Q7Q5F0|Q7Q5F0_ANOGA, tr|Q7PNL6|Q7PNL6_ANOGA, tr|Q7Q5R3|Q7Q5R3_ANOGA, tr|A7UT88|A7UT88_ANOGA, tr|Q7QHD0|Q7QHD0_ANOGA, tr|Q7PS26|Q7PS26_ANOGA, tr|F5HMC8|F5HMC8_ANOGA, tr|Q7QCI4|Q7QCI4_ANOGA, tr|Q7QI52|Q7QI5…
GO:0000280	nuclear division	P	0.0235282	0.00122219	tr|Q7PXQ1|Q7PXQ1_ANOGA, tr|Q7PUU4|Q7PUU4_ANOGA, tr|A0NDQ9|A0NDQ9_ANOGA, tr|Q7PRV2|Q7PRV2_ANOGA, tr|Q7QCR8|Q7QCR8_ANOGA, tr|Q7PQ11|Q7PQ11_ANOGA, tr|Q7QI55|Q7QI55_ANOGA, tr|Q7Q2C3|Q7Q2C3_ANOGA, tr|Q7PTD2|Q7PTD2_ANOGA, tr|Q5TPC4|Q5TPC4_ANOGA, tr|Q7Q0C0|Q7Q0C0_ANOGA, tr|Q7PD38|Q7PD38_ANOGA, tr|A7UR67|A7UR67_ANOGA, tr|Q7PYH7|Q7PYH7_ANOGA, tr|Q7PSQ8|Q7PSQ8_ANOGA, tr|Q7QFR2|Q7QFR2_ANOGA, tr|A7UR66|A7UR6…
GO:0004721	phosphoprotein phosphatase activity	F	0.0235282	0.00122219	tr|Q7PTB6|Q7PTB6_ANOGA, tr|Q7PUU4|Q7PUU4_ANOGA, tr|Q7PYY8|Q7PYY8_ANOGA, tr|Q7Q7F5|Q7Q7F5_ANOGA, tr|A7UTM8|A7UTM8_ANOGA, tr|Q7QBB5|Q7QBB5_ANOGA, tr|Q7PWY3|Q7PWY3_ANOGA, tr|Q5TPC4|Q5TPC4_ANOGA, tr|Q7Q1Z5|Q7Q1Z5_ANOGA, tr|Q7PD38|Q7PD38_ANOGA, tr|Q7QFY4|Q7QFY4_ANOGA, tr|Q7Q194|Q7Q194_ANOGA, tr|Q7PV94|Q7PV94_ANOGA, tr|Q7QGK9|Q7QGK9_ANOGA, tr|Q7PPM5|Q7PPM5_ANOGA, tr|Q7QKC8|Q7QKC8_ANOGA, tr|Q7PSR8|Q7PSR…
GO:0009117	nucleotide metabolic process	P	0.0242302	0.00126256	tr|Q7QB57|Q7QB57_ANOGA, tr|Q7Q9R5|Q7Q9R5_ANOGA, tr|Q7QI97|Q7QI97_ANOGA, tr|Q7QBZ6|Q7QBZ6_ANOGA, tr|Q7PXQ1|Q7PXQ1_ANOGA, tr|Q7PUU4|Q7PUU4_ANOGA, tr|Q86LB8|Q86LB8_ANOGA, tr|Q7PPE3|Q7PPE3_ANOGA, tr|Q7PHI8|Q7PHI8_ANOGA, tr|Q7QJY3|Q7QJY3_ANOGA, tr|Q7QF47|Q7QF47_ANOGA, tr|Q7QBD4|Q7QBD4_ANOGA, tr|Q7Q3J7|Q7Q3J7_ANOGA, tr|Q7QHY0|Q7QHY0_ANOGA, tr|A7UTE1|A7UTE1_ANOGA, tr|Q6VFB0|Q6VFB0_ANOGA, tr|Q5TX48|Q5TX4…
GO:1901990	regulation of mitotic cell cycle phase transition	P	0.0250103	0.00130723	tr|Q7Q0B6|Q7Q0B6_ANOGA, tr|Q380Q4|Q380Q4_ANOGA, tr|Q5TPC4|Q5TPC4_ANOGA, tr|Q17033|Q17033_ANOGA, tr|Q7PRH5|Q7PRH5_ANOGA, tr|Q7PVU9|Q7PVU9_ANOGA, tr|Q7Q438|Q7Q438_ANOGA, tr|Q7PP92|Q7PP92_ANOGA, tr|Q7PGI9|Q7PGI9_ANOGA, tr|Q7Q3B5|Q7Q3B5_ANOGA, tr|Q7Q1S0|Q7Q1S0_ANOGA, tr|Q8MUQ6|Q8MUQ6_ANOGA, tr|Q7PR02|Q7PR02_ANOGA
GO:0009058	biosynthetic process	P	0.0256459	0.00134457	tr|Q7QB57|Q7QB57_ANOGA, tr|Q7QI97|Q7QI97_ANOGA, tr|Q7QHE9|Q7QHE9_ANOGA, tr|Q7Q7G3|Q7Q7G3_ANOGA, tr|Q7PQ14|Q7PQ14_ANOGA, tr|Q7QE09|Q7QE09_ANOGA, tr|Q7QBZ6|Q7QBZ6_ANOGA, tr|Q7Q663|Q7Q663_ANOGA, tr|Q7Q1I2|Q7Q1I2_ANOGA, tr|Q7QC11|Q7QC11_ANOGA, tr|Q7PWM1|Q7PWM1_ANOGA, tr|Q7PNN2|Q7PNN2_ANOGA, tr|Q7PYH2|Q7PYH2_ANOGA, tr|Q7QHT8|Q7QHT8_ANOGA, tr|A7UT70|A7UT70_ANOGA, tr|Q7Q847|Q7Q847_ANOGA, tr|A0NBC2|A0NBC…
GO:0030707	ovarian follicle cell development	P	0.0270768	0.00142831	tr|Q7PMW1|Q7PMW1_ANOGA, tr|Q7PSW1|Q7PSW1_ANOGA, tr|Q7PUU4|Q7PUU4_ANOGA, tr|Q7PQ08|Q7PQ08_ANOGA, tr|Q5TRW2|Q5TRW2_ANOGA, tr|Q7PY16|Q7PY16_ANOGA, tr|Q7QF47|Q7QF47_ANOGA, tr|Q7Q2L5|Q7Q2L5_ANOGA, tr|Q7PNJ2|Q7PNJ2_ANOGA, tr|Q7PYG5|Q7PYG5_ANOGA, tr|A0NGL9|A0NGL9_ANOGA, tr|Q7QA40|Q7QA40_ANOGA, tr|Q7QA48|Q7QA48_ANOGA, tr|Q7PQV9|Q7PQV9_ANOGA, tr|A7UT37|A7UT37_ANOGA, tr|A0NDE1|A0NDE1_ANOGA, tr|Q7PYH7|Q7PYH…
GO:0006520	cellular amino acid metabolic process	P	0.0270768	0.00142831	tr|Q8MUQ5|Q8MUQ5_ANOGA, tr|F5HM13|F5HM13_ANOGA, tr|Q9GPL6|Q9GPL6_ANOGA, tr|A0NBC2|A0NBC2_ANOGA, tr|Q7QF47|Q7QF47_ANOGA, tr|Q7Q038|Q7Q038_ANOGA, sp|Q7Q9C0|ENOPH_ANOGA, tr|Q7QIG0|Q7QIG0_ANOGA, tr|Q7Q3I3|Q7Q3I3_ANOGA, sp|Q7PS09|MTNB_ANOGA, tr|Q5TWY6|Q5TWY6_ANOGA, tr|Q7Q5B3|Q7Q5B3_ANOGA, tr|Q5TSB4|Q5TSB4_ANOGA, tr|Q7QBU0|Q7QBU0_ANOGA, tr|Q7QIP8|Q7QIP8_ANOGA, tr|Q7PWU4|Q7PWU4_ANOGA, tr|Q7PNN6|Q7PNN6_A…
GO:0044087	regulation of cellular component biogenesis	P	0.0283814	0.00150168	tr|Q7Q1T1|Q7Q1T1_ANOGA, tr|Q7Q5Y1|Q7Q5Y1_ANOGA, tr|Q7Q213|Q7Q213_ANOGA, tr|Q7Q1Y3|Q7Q1Y3_ANOGA, tr|Q7Q0B6|Q7Q0B6_ANOGA, tr|Q7PRV2|Q7PRV2_ANOGA, tr|Q7PYG5|Q7PYG5_ANOGA, tr|A0NGL9|A0NGL9_ANOGA, tr|Q7QHB4|Q7QHB4_ANOGA, tr|Q7QA40|Q7QA40_ANOGA, tr|Q7QII7|Q7QII7_ANOGA, tr|Q7Q2C3|Q7Q2C3_ANOGA, tr|A0NEH6|A0NEH6_ANOGA, tr|Q5TSE7|Q5TSE7_ANOGA, tr|Q5TPC4|Q5TPC4_ANOGA, tr|A7UT37|A7UT37_ANOGA, tr|Q7PQH5|Q7PQH…
GO:0006007	glucose catabolic process	P	0.0291512	0.00154711	tr|Q7Q9R5|Q7Q9R5_ANOGA, tr|Q5TW28|Q5TW28_ANOGA, tr|Q7Q850|Q7Q850_ANOGA, tr|Q7PVA2|Q7PVA2_ANOGA, tr|Q7Q3D8|Q7Q3D8_ANOGA, tr|Q7PXW5|Q7PXW5_ANOGA, tr|Q7PNN6|Q7PNN6_ANOGA, tr|Q7Q981|Q7Q981_ANOGA, tr|Q5TX32|Q5TX32_ANOGA, tr|Q7PPE7|Q7PPE7_ANOGA, tr|Q7PGI9|Q7PGI9_ANOGA, tr|Q7PQM3|Q7PQM3_ANOGA, tr|Q7QDA6|Q7QDA6_ANOGA, tr|Q7PXI5|Q7PXI5_ANOGA
GO:0045172	germline ring canal	C	0.0303576	0.00164042	tr|Q7PSW1|Q7PSW1_ANOGA, tr|A0NBC2|A0NBC2_ANOGA, tr|Q7Q1Y3|Q7Q1Y3_ANOGA, tr|A7UTD5|A7UTD5_ANOGA, tr|Q5TSX3|Q5TSX3_ANOGA, tr|Q7QCI4|Q7QCI4_ANOGA, tr|Q7PNH6|Q7PNH6_ANOGA, tr|Q7Q3Y9|Q7Q3Y9_ANOGA, tr|A7UR78|A7UR78_ANOGA, tr|Q7Q954|Q7Q954_ANOGA
GO:0045171	intercellular bridge	C	0.0303576	0.00164042	tr|Q7PSW1|Q7PSW1_ANOGA, tr|A0NBC2|A0NBC2_ANOGA, tr|Q7Q1Y3|Q7Q1Y3_ANOGA, tr|A7UTD5|A7UTD5_ANOGA, tr|Q5TSX3|Q5TSX3_ANOGA, tr|Q7QCI4|Q7QCI4_ANOGA, tr|Q7PNH6|Q7PNH6_ANOGA, tr|Q7Q3Y9|Q7Q3Y9_ANOGA, tr|A7UR78|A7UR78_ANOGA, tr|Q7Q954|Q7Q954_ANOGA
GO:0035162	embryonic hemopoiesis	P	0.0303576	0.00164042	tr|Q7PUU4|Q7PUU4_ANOGA, tr|Q7PQ08|Q7PQ08_ANOGA, tr|Q7QF47|Q7QF47_ANOGA, tr|Q380U3|Q380U3_ANOGA, tr|Q7PNL6|Q7PNL6_ANOGA, tr|A7UT88|A7UT88_ANOGA, tr|Q7QHD0|Q7QHD0_ANOGA, tr|Q7QE55|Q7QE55_ANOGA, tr|F5HKZ0|F5HKZ0_ANOGA, tr|Q7QEU9|Q7QEU9_ANOGA
GO:0042254	ribosome biogenesis	P	0.0303576	0.00164042	tr|Q7Q340|Q7Q340_ANOGA, tr|Q7PYC7|Q7PYC7_ANOGA, tr|Q7PN88|Q7PN88_ANOGA, tr|Q7PY27|Q7PY27_ANOGA, tr|Q7QEV7|Q7QEV7_ANOGA, tr|A0ND80|A0ND80_ANOGA, tr|Q7PQG7|Q7PQG7_ANOGA, tr|Q7PZX0|Q7PZX0_ANOGA, tr|Q7QD87|Q7QD87_ANOGA, tr|Q7PTN4|Q7PTN4_ANOGA
GO:0008135	translation factor activity, nucleic acid binding	F	0.0303576	0.00164042	tr|Q7PZ41|Q7PZ41_ANOGA, tr|Q7QKE3|Q7QKE3_ANOGA, tr|Q7QA87|Q7QA87_ANOGA, tr|Q7QBJ1|Q7QBJ1_ANOGA, tr|Q7PLZ0|Q7PLZ0_ANOGA, tr|F5HK53|F5HK53_ANOGA, tr|Q7PSG2|Q7PSG2_ANOGA, tr|Q7Q1N8|Q7Q1N8_ANOGA, tr|Q9U9L3|Q9U9L3_ANOGA, tr|Q7QEU9|Q7QEU9_ANOGA
GO:0009826	unidimensional cell growth	P	0.0303576	0.00164042	tr|Q7PSW1|Q7PSW1_ANOGA, tr|Q7PQ08|Q7PQ08_ANOGA, tr|A0NBY2|A0NBY2_ANOGA, tr|Q7QA40|Q7QA40_ANOGA, tr|Q380U3|Q380U3_ANOGA, tr|A7UT37|A7UT37_ANOGA, tr|Q5TSX3|Q5TSX3_ANOGA, tr|Q7PNL6|Q7PNL6_ANOGA, tr|A7UT88|A7UT88_ANOGA, tr|Q7Q4X9|Q7Q4X9_ANOGA
GO:0018193	peptidyl-amino acid modification	P	0.032164	0.00174321	tr|Q7PV64|Q7PV64_ANOGA, tr|Q7PS16|Q7PS16_ANOGA, tr|Q7Q8F0|Q7Q8F0_ANOGA, tr|Q8T5I1|Q8T5I1_ANOGA, tr|Q7Q5B3|Q7Q5B3_ANOGA, tr|Q7PQY3|Q7PQY3_ANOGA, tr|Q7QDP1|Q7QDP1_ANOGA, sp|Q7PNM6|ATAT_ANOGA, tr|Q7Q7E9|Q7Q7E9_ANOGA, tr|Q7PRH5|Q7PRH5_ANOGA, tr|Q7PUV4|Q7PUV4_ANOGA, tr|Q7QJB3|Q7QJB3_ANOGA, tr|Q7QKB2|Q7QKB2_ANOGA, tr|Q7QIV1|Q7QIV1_ANOGA, tr|Q7PRI6|Q7PRI6_ANOGA
GO:0035556	intracellular signal transduction	P	0.0343834	0.00186902	tr|A7UUF9|A7UUF9_ANOGA, tr|A0NBC2|A0NBC2_ANOGA, tr|Q7PV64|Q7PV64_ANOGA, tr|Q7PUU4|Q7PUU4_ANOGA, tr|Q7PQ08|Q7PQ08_ANOGA, tr|A0NDQ9|A0NDQ9_ANOGA, tr|Q7PY16|Q7PY16_ANOGA, tr|Q7QFQ1|Q7QFQ1_ANOGA, tr|Q7PHU3|Q7PHU3_ANOGA, tr|Q7QJY3|Q7QJY3_ANOGA, tr|Q7QF47|Q7QF47_ANOGA, tr|Q7PWN5|Q7PWN5_ANOGA, tr|Q7Q1Y3|Q7Q1Y3_ANOGA, tr|Q7QDX8|Q7QDX8_ANOGA, tr|Q7PSW0|Q7PSW0_ANOGA, tr|A0NBY2|A0NBY2_ANOGA, tr|Q7PRV2|Q7PRV…
GO:0033043	regulation of organelle organization	P	0.0366447	0.00199784	tr|Q7PSW1|Q7PSW1_ANOGA, tr|Q7PUU4|Q7PUU4_ANOGA, tr|Q7PQ08|Q7PQ08_ANOGA, tr|Q7Q5Y1|Q7Q5Y1_ANOGA, tr|Q7Q1Y3|Q7Q1Y3_ANOGA, tr|Q7PRV2|Q7PRV2_ANOGA, tr|Q7QHB4|Q7QHB4_ANOGA, tr|Q7QA40|Q7QA40_ANOGA, tr|Q7QII7|Q7QII7_ANOGA, tr|Q7PQ11|Q7PQ11_ANOGA, tr|Q5TSE7|Q5TSE7_ANOGA, tr|Q5TPC4|Q5TPC4_ANOGA, sp|Q7PNM6|ATAT_ANOGA, tr|Q7Q591|Q7Q591_ANOGA, tr|Q7PYH7|Q7PYH7_ANOGA, tr|Q5TSX3|Q5TSX3_ANOGA, tr|A7UT88|A7UT88_…
GO:0005524	ATP binding	F	0.0366633	0.00201312	tr|Q7PXQ1|Q7PXQ1_ANOGA, tr|Q7QJN4|Q7QJN4_ANOGA, tr|Q86LB8|Q86LB8_ANOGA, tr|Q7PPE3|Q7PPE3_ANOGA, tr|Q7PPX9|Q7PPX9_ANOGA, tr|Q7PHI8|Q7PHI8_ANOGA, tr|Q7QF47|Q7QF47_ANOGA, tr|Q7Q7J4|Q7Q7J4_ANOGA, tr|Q7QBD4|Q7QBD4_ANOGA, tr|Q7Q1Y3|Q7Q1Y3_ANOGA, tr|Q7QCQ5|Q7QCQ5_ANOGA, tr|Q7Q3J7|Q7Q3J7_ANOGA, tr|Q7QDK9|Q7QDK9_ANOGA, tr|Q5TW28|Q5TW28_ANOGA, tr|Q7QIG0|Q7QIG0_ANOGA, tr|Q7PQ07|Q7PQ07_ANOGA, tr|Q7PRV2|Q7PRV…
GO:0001700	embryonic development via the syncytial blastoderm	P	0.0366633	0.00201654	tr|Q7PSW1|Q7PSW1_ANOGA, tr|Q7PV64|Q7PV64_ANOGA, tr|Q7PUU4|Q7PUU4_ANOGA, tr|Q7PQ08|Q7PQ08_ANOGA, tr|Q7Q3I4|Q7Q3I4_ANOGA, tr|Q7Q1T1|Q7Q1T1_ANOGA, tr|F5HJC0|F5HJC0_ANOGA, tr|Q7QF47|Q7QF47_ANOGA, tr|Q7Q1Y3|Q7Q1Y3_ANOGA, tr|A0NBY2|A0NBY2_ANOGA, tr|Q7PRV2|Q7PRV2_ANOGA, tr|Q7QA40|Q7QA40_ANOGA, tr|Q380U3|Q380U3_ANOGA, tr|Q7QE97|Q7QE97_ANOGA, tr|Q7Q2C3|Q7Q2C3_ANOGA, tr|Q7PSZ1|Q7PSZ1_ANOGA, tr|Q7PJX7|Q7PJX…
GO:0051726	regulation of cell cycle	P	0.0366633	0.00201654	tr|Q7Q1I2|Q7Q1I2_ANOGA, tr|Q7PUU4|Q7PUU4_ANOGA, tr|Q86QH4|Q86QH4_ANOGA, tr|Q7Q0B6|Q7Q0B6_ANOGA, tr|Q7PFU0|Q7PFU0_ANOGA, tr|Q7Q2L5|Q7Q2L5_ANOGA, tr|Q7QBB5|Q7QBB5_ANOGA, tr|Q7Q5S2|Q7Q5S2_ANOGA, tr|Q7Q2C3|Q7Q2C3_ANOGA, tr|Q380Q4|Q380Q4_ANOGA, tr|Q5TSE7|Q5TSE7_ANOGA, tr|Q5TPC4|Q5TPC4_ANOGA, tr|Q7QFY4|Q7QFY4_ANOGA, tr|Q7PYH7|Q7PYH7_ANOGA, tr|Q17033|Q17033_ANOGA, tr|Q7Q1D4|Q7Q1D4_ANOGA, tr|Q7PNL6|Q7PNL…
GO:1901293	nucleoside phosphate biosynthetic process	P	0.0378312	0.00208686	tr|Q7QB57|Q7QB57_ANOGA, tr|Q7QI97|Q7QI97_ANOGA, tr|Q7QBZ6|Q7QBZ6_ANOGA, tr|Q86LB8|Q86LB8_ANOGA, tr|Q7PHI8|Q7PHI8_ANOGA, tr|Q7QHY0|Q7QHY0_ANOGA, tr|A7UTE1|A7UTE1_ANOGA, tr|Q7PJC3|Q7PJC3_ANOGA, tr|F5HJ15|F5HJ15_ANOGA, tr|Q7PRR3|Q7PRR3_ANOGA, tr|Q7QDK6|Q7QDK6_ANOGA, tr|Q7QHD0|Q7QHD0_ANOGA, tr|Q7Q0V3|Q7Q0V3_ANOGA, tr|Q7Q989|Q7Q989_ANOGA, tr|Q7Q4W3|Q7Q4W3_ANOGA, tr|Q5TSQ7|Q5TSQ7_ANOGA, tr|Q7Q0V2|Q7Q0V…
GO:0048599	oocyte development	P	0.0379368	0.00209879	tr|A0NBC2|A0NBC2_ANOGA, tr|Q7PPM0|Q7PPM0_ANOGA, tr|Q7PRV2|Q7PRV2_ANOGA, tr|Q7PYG5|Q7PYG5_ANOGA, tr|A7UT37|A7UT37_ANOGA, tr|Q7Q350|Q7Q350_ANOGA, tr|Q7Q0C0|Q7Q0C0_ANOGA, tr|Q5TX47|Q5TX47_ANOGA, tr|Q7PIQ3|Q7PIQ3_ANOGA, tr|A7UR67|A7UR67_ANOGA, tr|Q7QFB8|Q7QFB8_ANOGA, tr|F5HMR8|F5HMR8_ANOGA, tr|Q7Q4U5|Q7Q4U5_ANOGA, tr|Q7PRT0|Q7PRT0_ANOGA, tr|Q7QHD0|Q7QHD0_ANOGA, tr|A7UR66|A7UR66_ANOGA, tr|Q5TP19|Q5TP1…
GO:0007308	oocyte construction	P	0.0382321	0.002133	tr|A0NBC2|A0NBC2_ANOGA, tr|Q7PPM0|Q7PPM0_ANOGA, tr|Q7PRV2|Q7PRV2_ANOGA, tr|Q7PYG5|Q7PYG5_ANOGA, tr|A7UT37|A7UT37_ANOGA, tr|Q7Q350|Q7Q350_ANOGA, tr|Q7Q0C0|Q7Q0C0_ANOGA, tr|Q5TX47|Q5TX47_ANOGA, tr|Q7PIQ3|Q7PIQ3_ANOGA, tr|A7UR67|A7UR67_ANOGA, tr|Q7QFB8|Q7QFB8_ANOGA, tr|F5HMR8|F5HMR8_ANOGA, tr|Q7Q4U5|Q7Q4U5_ANOGA, tr|Q7PRT0|Q7PRT0_ANOGA, tr|Q7QHD0|Q7QHD0_ANOGA, tr|A7UR66|A7UR66_ANOGA, tr|Q5TP19|Q5TP1…
GO:0031399	regulation of protein modification process	P	0.0382321	0.00213357	tr|Q7PV64|Q7PV64_ANOGA, tr|Q7PY16|Q7PY16_ANOGA, tr|Q7PRV2|Q7PRV2_ANOGA, tr|Q7PNJ2|Q7PNJ2_ANOGA, tr|Q7Q3J6|Q7Q3J6_ANOGA, tr|Q7QCM5|Q7QCM5_ANOGA, tr|Q5TPC4|Q5TPC4_ANOGA, tr|Q7PV94|Q7PV94_ANOGA, tr|Q17033|Q17033_ANOGA, tr|Q7PWA1|Q7PWA1_ANOGA, tr|Q5TN60|Q5TN60_ANOGA, tr|Q7Q5H7|Q7Q5H7_ANOGA, tr|Q7PGK9|Q7PGK9_ANOGA, tr|Q7Q2G7|Q7Q2G7_ANOGA, tr|Q7Q3B5|Q7Q3B5_ANOGA, tr|Q4JSB9|Q4JSB9_ANOGA, tr|Q7PR02|Q7PR0…
GO:0051321	meiotic cell cycle	P	0.0382321	0.00213357	tr|Q7Q1T1|Q7Q1T1_ANOGA, tr|Q5TX48|Q5TX48_ANOGA, tr|Q7PQ11|Q7PQ11_ANOGA, tr|Q7QI55|Q7QI55_ANOGA, tr|Q380Q4|Q380Q4_ANOGA, tr|A7UT37|A7UT37_ANOGA, tr|Q7PFH7|Q7PFH7_ANOGA, tr|A7UTD5|A7UTD5_ANOGA, tr|Q17033|Q17033_ANOGA, tr|Q7Q2Y9|Q7Q2Y9_ANOGA, tr|Q7PCS9|Q7PCS9_ANOGA, tr|Q7Q438|Q7Q438_ANOGA, tr|Q7PY10|Q7PY10_ANOGA, tr|Q7PGI9|Q7PGI9_ANOGA, tr|Q5TMS7|Q5TMS7_ANOGA, tr|Q7QH58|Q7QH58_ANOGA, tr|Q7Q954|Q7Q95…
GO:0005996	monosaccharide metabolic process	P	0.038268	0.00215256	tr|Q7Q9R5|Q7Q9R5_ANOGA, tr|Q5TW28|Q5TW28_ANOGA, tr|Q5TT05|Q5TT05_ANOGA, tr|Q7Q850|Q7Q850_ANOGA, tr|Q7PVA2|Q7PVA2_ANOGA, tr|F5HKF3|F5HKF3_ANOGA, tr|Q7Q3D8|Q7Q3D8_ANOGA, tr|Q7PXW5|Q7PXW5_ANOGA, tr|Q7PNN6|Q7PNN6_ANOGA, tr|Q7Q981|Q7Q981_ANOGA, tr|Q5TX32|Q5TX32_ANOGA, tr|Q7Q1U9|Q7Q1U9_ANOGA, tr|Q7PPE7|Q7PPE7_ANOGA, tr|Q7QCF9|Q7QCF9_ANOGA, tr|Q7Q6G4|Q7Q6G4_ANOGA, tr|Q7QA38|Q7QA38_ANOGA, tr|Q7PGI9|Q7PGI…
GO:0003735	structural constituent of ribosome	F	0.038268	0.00215403	tr|Q7PQ14|Q7PQ14_ANOGA, tr|Q7PP83|Q7PP83_ANOGA, tr|Q7PX85|Q7PX85_ANOGA, tr|Q7QEB0|Q7QEB0_ANOGA, tr|Q7QFZ1|Q7QFZ1_ANOGA, tr|Q7PR52|Q7PR52_ANOGA, tr|Q7PNE7|Q7PNE7_ANOGA, tr|Q7QC42|Q7QC42_ANOGA, tr|Q7PQZ6|Q7PQZ6_ANOGA, tr|Q7QD03|Q7QD03_ANOGA, tr|Q7PS97|Q7PS97_ANOGA, tr|Q7Q3K7|Q7Q3K7_ANOGA, tr|Q7PGG2|Q7PGG2_ANOGA, tr|Q7PQG7|Q7PQG7_ANOGA, tr|Q7QEH2|Q7QEH2_ANOGA, tr|Q7PTN4|Q7PTN4_ANOGA, tr|Q7PQY8|Q7PQY…
GO:0019318	hexose metabolic process	P	0.038268	0.00215403	tr|Q7Q9R5|Q7Q9R5_ANOGA, tr|Q5TW28|Q5TW28_ANOGA, tr|Q5TT05|Q5TT05_ANOGA, tr|Q7Q850|Q7Q850_ANOGA, tr|Q7PVA2|Q7PVA2_ANOGA, tr|F5HKF3|F5HKF3_ANOGA, tr|Q7Q3D8|Q7Q3D8_ANOGA, tr|Q7PXW5|Q7PXW5_ANOGA, tr|Q7PNN6|Q7PNN6_ANOGA, tr|Q7Q981|Q7Q981_ANOGA, tr|Q5TX32|Q5TX32_ANOGA, tr|Q7Q1U9|Q7Q1U9_ANOGA, tr|Q7PPE7|Q7PPE7_ANOGA, tr|Q7Q6G4|Q7Q6G4_ANOGA, tr|Q7QA38|Q7QA38_ANOGA, tr|Q7PGI9|Q7PGI9_ANOGA, tr|Q7PQM3|Q7PQM…
GO:0055086	nucleobase-containing small molecule metabolic process	P	0.0385268	0.0021748	tr|Q7QB57|Q7QB57_ANOGA, tr|Q7Q9R5|Q7Q9R5_ANOGA, tr|Q7QI97|Q7QI97_ANOGA, tr|Q7QBZ6|Q7QBZ6_ANOGA, tr|Q7PXQ1|Q7PXQ1_ANOGA, tr|Q7PUU4|Q7PUU4_ANOGA, tr|Q86LB8|Q86LB8_ANOGA, tr|Q7PPE3|Q7PPE3_ANOGA, tr|Q7PHI8|Q7PHI8_ANOGA, tr|Q7QJY3|Q7QJY3_ANOGA, tr|Q7QF47|Q7QF47_ANOGA, tr|Q7QBD4|Q7QBD4_ANOGA, tr|Q7Q3J7|Q7Q3J7_ANOGA, tr|Q7QHY0|Q7QHY0_ANOGA, sp|Q7PS09|MTNB_ANOGA, tr|Q7QIF4|Q7QIF4_ANOGA, tr|A7UTE1|A7UTE1_…
GO:0009163	nucleoside biosynthetic process	P	0.0388329	0.00221706	tr|Q7QB57|Q7QB57_ANOGA, tr|Q7PHI8|Q7PHI8_ANOGA, tr|Q7QHY0|Q7QHY0_ANOGA, tr|Q7PRR3|Q7PRR3_ANOGA, tr|Q7QDK6|Q7QDK6_ANOGA, tr|Q7QHD0|Q7QHD0_ANOGA, tr|Q7Q0V3|Q7Q0V3_ANOGA, tr|Q7Q4W3|Q7Q4W3_ANOGA, tr|Q5TSQ7|Q5TSQ7_ANOGA, tr|Q7Q0V2|Q7Q0V2_ANOGA, tr|Q7QAP1|Q7QAP1_ANOGA
GO:0042455	ribonucleoside biosynthetic process	P	0.0388329	0.00221706	tr|Q7QB57|Q7QB57_ANOGA, tr|Q7PHI8|Q7PHI8_ANOGA, tr|Q7QHY0|Q7QHY0_ANOGA, tr|Q7PRR3|Q7PRR3_ANOGA, tr|Q7QDK6|Q7QDK6_ANOGA, tr|Q7QHD0|Q7QHD0_ANOGA, tr|Q7Q0V3|Q7Q0V3_ANOGA, tr|Q7Q4W3|Q7Q4W3_ANOGA, tr|Q5TSQ7|Q5TSQ7_ANOGA, tr|Q7Q0V2|Q7Q0V2_ANOGA, tr|Q7QAP1|Q7QAP1_ANOGA
GO:1901991	negative regulation of mitotic cell cycle phase transition	P	0.0388329	0.00221706	tr|Q380Q4|Q380Q4_ANOGA, tr|Q5TPC4|Q5TPC4_ANOGA, tr|Q17033|Q17033_ANOGA, tr|Q7PRH5|Q7PRH5_ANOGA, tr|Q7PVU9|Q7PVU9_ANOGA, tr|Q7PP92|Q7PP92_ANOGA, tr|Q7PGI9|Q7PGI9_ANOGA, tr|Q7Q3B5|Q7Q3B5_ANOGA, tr|Q7Q1S0|Q7Q1S0_ANOGA, tr|Q8MUQ6|Q8MUQ6_ANOGA, tr|Q7PR02|Q7PR02_ANOGA
GO:1901659	glycosyl compound biosynthetic process	P	0.0388329	0.00221706	tr|Q7QB57|Q7QB57_ANOGA, tr|Q7PHI8|Q7PHI8_ANOGA, tr|Q7QHY0|Q7QHY0_ANOGA, tr|Q7PRR3|Q7PRR3_ANOGA, tr|Q7QDK6|Q7QDK6_ANOGA, tr|Q7QHD0|Q7QHD0_ANOGA, tr|Q7Q0V3|Q7Q0V3_ANOGA, tr|Q7Q4W3|Q7Q4W3_ANOGA, tr|Q5TSQ7|Q5TSQ7_ANOGA, tr|Q7Q0V2|Q7Q0V2_ANOGA, tr|Q7QAP1|Q7QAP1_ANOGA
GO:0042775	mitochondrial ATP synthesis coupled electron transport	P	0.0417232	0.00242904	tr|Q7Q8A5|Q7Q8A5_ANOGA, tr|Q7QK64|Q7QK64_ANOGA, tr|Q7QD19|Q7QD19_ANOGA, tr|F5HJY7|F5HJY7_ANOGA, tr|Q7Q1S2|Q7Q1S2_ANOGA, tr|Q7PRW3|Q7PRW3_ANOGA, tr|Q5TX26|Q5TX26_ANOGA, tr|Q7Q014|Q7Q014_ANOGA
GO:0030659	cytoplasmic vesicle membrane	C	0.0417232	0.00242904	tr|Q7PPP2|Q7PPP2_ANOGA, tr|Q7PY59|Q7PY59_ANOGA, tr|Q17033|Q17033_ANOGA, tr|Q7PQY9|Q7PQY9_ANOGA, tr|Q7PXG9|Q7PXG9_ANOGA, tr|Q7PMU5|Q7PMU5_ANOGA, tr|Q7PR02|Q7PR02_ANOGA, tr|Q7PY17|Q7PY17_ANOGA
GO:0005839	proteasome core complex	C	0.0417232	0.00242904	tr|Q8T0Y8|Q8T0Y8_ANOGA, tr|Q7PPM9|Q7PPM9_ANOGA, tr|Q7PY13|Q7PY13_ANOGA, tr|Q7PYJ6|Q7PYJ6_ANOGA, tr|Q7Q7W2|Q7Q7W2_ANOGA, tr|Q7PPI7|Q7PPI7_ANOGA, tr|Q7Q306|Q7Q306_ANOGA, tr|Q7PMD7|Q7PMD7_ANOGA
GO:0044433	cytoplasmic vesicle part	C	0.0417232	0.00242904	tr|Q7PPP2|Q7PPP2_ANOGA, tr|Q7PY59|Q7PY59_ANOGA, tr|Q17033|Q17033_ANOGA, tr|Q7PQY9|Q7PQY9_ANOGA, tr|Q7PXG9|Q7PXG9_ANOGA, tr|Q7PMU5|Q7PMU5_ANOGA, tr|Q7PR02|Q7PR02_ANOGA, tr|Q7PY17|Q7PY17_ANOGA
GO:0008173	RNA methyltransferase activity	F	0.0417232	0.00242904	tr|Q7Q3Z3|Q7Q3Z3_ANOGA, tr|Q7Q6G0|Q7Q6G0_ANOGA, tr|Q7Q6V6|Q7Q6V6_ANOGA, tr|Q7PY27|Q7PY27_ANOGA, tr|Q7QEV7|Q7QEV7_ANOGA, tr|Q7Q0E4|Q7Q0E4_ANOGA, tr|Q7PZX0|Q7PZX0_ANOGA, sp|Q7Q5Z3|TRM5_ANOGA
GO:0050829	defense response to Gram-negative bacterium	P	0.0417232	0.00242904	tr|Q7PNN2|Q7PNN2_ANOGA, tr|Q7QHB4|Q7QHB4_ANOGA, tr|Q7PJX7|Q7PJX7_ANOGA, tr|Q7Q0L7|Q7Q0L7_ANOGA, tr|F5HIR1|F5HIR1_ANOGA, tr|Q7Q9Z4|Q7Q9Z4_ANOGA, tr|Q7QCN5|Q7QCN5_ANOGA, tr|Q7Q543|Q7Q543_ANOGA
GO:0012506	vesicle membrane	C	0.0417232	0.00242904	tr|Q7PPP2|Q7PPP2_ANOGA, tr|Q7PY59|Q7PY59_ANOGA, tr|Q17033|Q17033_ANOGA, tr|Q7PQY9|Q7PQY9_ANOGA, tr|Q7PXG9|Q7PXG9_ANOGA, tr|Q7PMU5|Q7PMU5_ANOGA, tr|Q7PR02|Q7PR02_ANOGA, tr|Q7PY17|Q7PY17_ANOGA
GO:0032559	adenyl ribonucleotide binding	F	0.0425082	0.00248158	tr|Q7PXQ1|Q7PXQ1_ANOGA, tr|Q7QJN4|Q7QJN4_ANOGA, tr|Q86LB8|Q86LB8_ANOGA, tr|Q7PPE3|Q7PPE3_ANOGA, tr|Q7PPX9|Q7PPX9_ANOGA, tr|Q7PHI8|Q7PHI8_ANOGA, tr|Q7QF47|Q7QF47_ANOGA, tr|Q7Q7J4|Q7Q7J4_ANOGA, tr|Q7QBD4|Q7QBD4_ANOGA, tr|Q7Q1Y3|Q7Q1Y3_ANOGA, tr|Q7QCQ5|Q7QCQ5_ANOGA, tr|Q7Q3J7|Q7Q3J7_ANOGA, tr|Q7QDK9|Q7QDK9_ANOGA, tr|Q5TW28|Q5TW28_ANOGA, tr|Q7QIG0|Q7QIG0_ANOGA, tr|Q7PQ07|Q7PQ07_ANOGA, tr|Q7PRV2|Q7PRV…
GO:0016817	hydrolase activity, acting on acid anhydrides	F	0.0438393	0.00256634	tr|Q7PXQ1|Q7PXQ1_ANOGA, tr|Q7Q340|Q7Q340_ANOGA, tr|Q7PUU4|Q7PUU4_ANOGA, tr|Q7Q972|Q7Q972_ANOGA, tr|Q7PQ08|Q7PQ08_ANOGA, tr|Q7QJN4|Q7QJN4_ANOGA, tr|Q7PPE3|Q7PPE3_ANOGA, tr|Q7PHI8|Q7PHI8_ANOGA, tr|Q7QF47|Q7QF47_ANOGA, tr|Q7QBD4|Q7QBD4_ANOGA, tr|Q7QCQ5|Q7QCQ5_ANOGA, tr|Q7Q3J7|Q7Q3J7_ANOGA, tr|Q7QDK9|Q7QDK9_ANOGA, tr|Q7PFH8|Q7PFH8_ANOGA, tr|Q7QHB4|Q7QHB4_ANOGA, tr|Q6VFB0|Q6VFB0_ANOGA, tr|Q5TX48|Q5TX4…
GO:0034655	nucleobase-containing compound catabolic process	P	0.0454211	0.00266624	tr|Q7Q9K4|Q7Q9K4_ANOGA, tr|Q7PXQ1|Q7PXQ1_ANOGA, tr|Q7PUU4|Q7PUU4_ANOGA, tr|Q7PPE3|Q7PPE3_ANOGA, tr|Q7PZ41|Q7PZ41_ANOGA, tr|Q7QJY3|Q7QJY3_ANOGA, tr|Q8T5I2|Q8T5I2_ANOGA, tr|Q7QF47|Q7QF47_ANOGA, tr|Q7QBD4|Q7QBD4_ANOGA, tr|Q7Q3J7|Q7Q3J7_ANOGA, tr|Q7PQ65|Q7PQ65_ANOGA, tr|Q7QHB4|Q7QHB4_ANOGA, tr|Q5TX48|Q5TX48_ANOGA, tr|Q7Q4K3|Q7Q4K3_ANOGA, tr|Q7PT20|Q7PT20_ANOGA, tr|Q5TV84|Q5TV84_ANOGA, tr|Q7Q2C3|Q7Q2C…
GO:0019439	aromatic compound catabolic process	P	0.0471562	0.00278652	tr|Q8MUQ5|Q8MUQ5_ANOGA, tr|Q7Q9K4|Q7Q9K4_ANOGA, tr|Q7PXQ1|Q7PXQ1_ANOGA, tr|Q7PUU4|Q7PUU4_ANOGA, tr|Q7PPE3|Q7PPE3_ANOGA, tr|Q7PZ41|Q7PZ41_ANOGA, tr|Q7QJY3|Q7QJY3_ANOGA, tr|Q8T5I2|Q8T5I2_ANOGA, tr|Q7QF47|Q7QF47_ANOGA, tr|Q7QBD4|Q7QBD4_ANOGA, tr|Q7Q3J7|Q7Q3J7_ANOGA, tr|Q7QKE3|Q7QKE3_ANOGA, tr|Q7PQ65|Q7PQ65_ANOGA, tr|Q7QHB4|Q7QHB4_ANOGA, tr|Q5TX48|Q5TX48_ANOGA, tr|Q7Q4K3|Q7Q4K3_ANOGA, tr|Q7PT20|Q7PT2…
GO:0006888	ER to Golgi vesicle-mediated transport	P	0.0471562	0.00286668	tr|Q7PWN5|Q7PWN5_ANOGA, tr|Q7PPP2|Q7PPP2_ANOGA, tr|Q7Q3Z0|Q7Q3Z0_ANOGA, tr|Q7PY59|Q7PY59_ANOGA, tr|Q7PMU5|Q7PMU5_ANOGA, tr|Q7Q291|Q7Q291_ANOGA
GO:0031396	regulation of protein ubiquitination	P	0.0471562	0.00286668	tr|Q7Q3J6|Q7Q3J6_ANOGA, tr|Q5TPC4|Q5TPC4_ANOGA, tr|Q17033|Q17033_ANOGA, tr|Q7Q5H7|Q7Q5H7_ANOGA, tr|Q7PGK9|Q7PGK9_ANOGA, tr|Q7PR02|Q7PR02_ANOGA
GO:0007140	male meiosis	P	0.0471562	0.00286668	tr|Q7QI55|Q7QI55_ANOGA, tr|Q380Q4|Q380Q4_ANOGA, tr|Q17033|Q17033_ANOGA, tr|Q7Q2Y9|Q7Q2Y9_ANOGA, tr|Q7PCS9|Q7PCS9_ANOGA, tr|Q7PR02|Q7PR02_ANOGA
GO:0000096	sulfur amino acid metabolic process	P	0.0471562	0.00286668	sp|Q7Q9C0|ENOPH_ANOGA, sp|Q7PS09|MTNB_ANOGA, tr|Q5TWY6|Q5TWY6_ANOGA, tr|Q7Q9M6|Q7Q9M6_ANOGA, tr|Q7QCQ8|Q7QCQ8_ANOGA, sp|Q7Q5Z3|TRM5_ANOGA
GO:0003954	NADH dehydrogenase activity	F	0.0471562	0.00286668	tr|Q7QK64|Q7QK64_ANOGA, tr|A0NDZ8|A0NDZ8_ANOGA, tr|F5HJY7|F5HJY7_ANOGA, tr|Q7PXY3|Q7PXY3_ANOGA, tr|Q7Q1S2|Q7Q1S2_ANOGA, tr|Q7PRW3|Q7PRW3_ANOGA
GO:0043094	cellular metabolic compound salvage	P	0.0471562	0.00286668	tr|Q7Q6C1|Q7Q6C1_ANOGA, sp|Q7Q9C0|ENOPH_ANOGA, sp|Q7PS09|MTNB_ANOGA, tr|Q7PJC3|Q7PJC3_ANOGA, tr|Q7Q0V3|Q7Q0V3_ANOGA, tr|Q5TSQ7|Q5TSQ7_ANOGA
GO:0006364	rRNA processing	P	0.0471562	0.00286668	tr|Q7PY27|Q7PY27_ANOGA, tr|Q7QEV7|Q7QEV7_ANOGA, tr|A0ND80|A0ND80_ANOGA, tr|Q7PZX0|Q7PZX0_ANOGA, tr|Q7QD87|Q7QD87_ANOGA, tr|Q7PTN4|Q7PTN4_ANOGA
GO:0046662	regulation of oviposition	P	0.0471562	0.00286668	tr|Q7Q4U5|Q7Q4U5_ANOGA, tr|Q7QJT5|Q7QJT5_ANOGA, tr|Q5TR78|Q5TR78_ANOGA, tr|Q7QDQ2|Q7QDQ2_ANOGA, tr|Q7Q2F1|Q7Q2F1_ANOGA, tr|Q5TT51|Q5TT51_ANOGA
GO:0044440	endosomal part	C	0.0471562	0.00286668	tr|Q7QII7|Q7QII7_ANOGA, tr|Q7Q9Q8|Q7Q9Q8_ANOGA, tr|A0NBA9|A0NBA9_ANOGA, tr|Q17033|Q17033_ANOGA, tr|Q7QGK9|Q7QGK9_ANOGA, tr|Q7PR02|Q7PR02_ANOGA
GO:0030062	mitochondrial tricarboxylic acid cycle enzyme complex	C	0.0471562	0.00286668	tr|Q7PG41|Q7PG41_ANOGA, tr|A7UU84|A7UU84_ANOGA, tr|Q7PIB4|Q7PIB4_ANOGA, tr|A7UU87|A7UU87_ANOGA, tr|Q7PXA8|Q7PXA8_ANOGA, tr|Q7QA95|Q7QA95_ANOGA
GO:0072686	mitotic spindle	C	0.0471562	0.00286668	tr|Q7QKE3|Q7QKE3_ANOGA, tr|Q7PIL2|Q7PIL2_ANOGA, tr|Q5TX48|Q5TX48_ANOGA, tr|Q7Q1P2|Q7Q1P2_ANOGA, tr|F5HIS6|F5HIS6_ANOGA, tr|Q7QES0|Q7QES0_ANOGA
GO:0043628	ncRNA 3'-end processing	P	0.0471562	0.00286668	tr|Q8T5I2|Q8T5I2_ANOGA, tr|Q7QCF2|Q7QCF2_ANOGA, tr|Q7PTN4|Q7PTN4_ANOGA, tr|Q7PX93|Q7PX93_ANOGA, tr|Q7QK92|Q7QK92_ANOGA, tr|A0NCR3|A0NCR3_ANOGA
H3K27ac-C2
GO-ID	Term	Category	FDR	P-Value	Seq Id
GO:0005515	protein binding	F	0.0049259	7.922e-07	tr|Q7QBJ8|Q7QBJ8_ANOGA, tr|Q7QF60|Q7QF60_ANOGA, tr|Q7PK99|Q7PK99_ANOGA, tr|Q7QJW0|Q7QJW0_ANOGA, tr|Q7QJP6|Q7QJP6_ANOGA, tr|Q7PTH1|Q7PTH1_ANOGA, tr|Q7PM41|Q7PM41_ANOGA, tr|Q7PCX0|Q7PCX0_ANOGA, tr|Q7PNF8|Q7PNF8_ANOGA, tr|Q7Q3P2|Q7Q3P2_ANOGA, tr|A0NG89|A0NG89_ANOGA, tr|Q5TPG0|Q5TPG0_ANOGA, tr|Q7Q434|Q7Q434_ANOGA, tr|Q5TRV5|Q5TRV5_ANOGA, tr|Q5TNR4|Q5TNR4_ANOGA, tr|Q7QG14|Q7QG14_ANOGA, tr|A0NFG5|A0NFG…
GO:0034622	cellular macromolecular complex assembly	P	0.014424	4.63943e-06	tr|Q7QAZ7|Q7QAZ7_ANOGA, tr|Q7PCX0|Q7PCX0_ANOGA, tr|Q7Q4A9|Q7Q4A9_ANOGA, tr|A7UTW6|A7UTW6_ANOGA, tr|Q7PUE2|Q7PUE2_ANOGA, tr|Q7PXE9|Q7PXE9_ANOGA, tr|Q7PD33|Q7PD33_ANOGA, tr|Q7PP63|Q7PP63_ANOGA, tr|B1Q2A0|B1Q2A0_ANOGA, tr|Q7Q6J0|Q7Q6J0_ANOGA, tr|Q5TR95|Q5TR95_ANOGA, tr|F5HLK4|F5HLK4_ANOGA, tr|Q7PQM8|Q7PQM8_ANOGA, tr|Q7Q2C4|Q7Q2C4_ANOGA, tr|Q7PMJ3|Q7PMJ3_ANOGA, tr|Q7Q8X7|Q7Q8X7_ANOGA
H3K27me3-C3
GO-ID	Term	Category	FDR	P-Value	Seq Id
GO:0016021	integral to membrane	C	3.92809e-06	6.34644e-10	tr|Q7Q3B4|Q7Q3B4_ANOGA, tr|Q7PYF3|Q7PYF3_ANOGA, tr|Q7PHE2|Q7PHE2_ANOGA, tr|Q7QAP0|Q7QAP0_ANOGA, tr|Q7PR87|Q7PR87_ANOGA, tr|Q7Q6C3|Q7Q6C3_ANOGA, tr|Q7PNR9|Q7PNR9_ANOGA, tr|Q7PYR7|Q7PYR7_ANOGA, tr|Q7PRZ3|Q7PRZ3_ANOGA, tr|Q7QKF9|Q7QKF9_ANOGA, tr|Q7QC44|Q7QC44_ANOGA, tr|Q5TXE0|Q5TXE0_ANOGA, tr|Q7PEU8|Q7PEU8_ANOGA, tr|Q7PYJ0|Q7PYJ0_ANOGA, tr|Q7QH04|Q7QH04_ANOGA, tr|Q7PR09|Q7PR09_ANOGA, tr|Q7PPN4|Q7PPN…
GO:0031224	intrinsic to membrane	C	3.92809e-06	1.26346e-09	tr|Q7Q3B4|Q7Q3B4_ANOGA, tr|Q7PYF3|Q7PYF3_ANOGA, tr|Q7PHE2|Q7PHE2_ANOGA, tr|Q7QAP0|Q7QAP0_ANOGA, tr|Q7PR87|Q7PR87_ANOGA, tr|Q7Q6C3|Q7Q6C3_ANOGA, tr|Q7PNR9|Q7PNR9_ANOGA, tr|Q7PYR7|Q7PYR7_ANOGA, tr|Q7PRZ3|Q7PRZ3_ANOGA, tr|Q7QKF9|Q7QKF9_ANOGA, tr|Q7QC44|Q7QC44_ANOGA, tr|Q5TXE0|Q5TXE0_ANOGA, tr|Q7PEU8|Q7PEU8_ANOGA, tr|Q7PYJ0|Q7PYJ0_ANOGA, tr|Q7QH04|Q7QH04_ANOGA, tr|Q7PR09|Q7PR09_ANOGA, tr|Q7PPN4|Q7PPN…
GO:0015075	ion transmembrane transporter activity	F	9.66688e-05	6.09034e-08	tr|Q7PYF3|Q7PYF3_ANOGA, tr|Q5TNM1|Q5TNM1_ANOGA, tr|Q7Q6C3|Q7Q6C3_ANOGA, tr|Q5TXE0|Q5TXE0_ANOGA, tr|Q7QH04|Q7QH04_ANOGA, tr|Q7QFH9|Q7QFH9_ANOGA, tr|Q7Q758|Q7Q758_ANOGA, tr|Q7Q966|Q7Q966_ANOGA, tr|A0NE00|A0NE00_ANOGA, tr|Q7QF72|Q7QF72_ANOGA, tr|Q7QFG5|Q7QFG5_ANOGA, tr|Q7PP78|Q7PP78_ANOGA, tr|Q7Q744|Q7Q744_ANOGA, tr|Q7PMK5|Q7PMK5_ANOGA, tr|Q7PRN6|Q7PRN6_ANOGA, tr|Q7QE65|Q7QE65_ANOGA, tr|Q7PMT6|Q7PMT…
GO:0022891	substrate-specific transmembrane transporter activity	F	9.66688e-05	6.21864e-08	tr|Q7PYF3|Q7PYF3_ANOGA, tr|Q5TNM1|Q5TNM1_ANOGA, tr|Q7Q6C3|Q7Q6C3_ANOGA, tr|Q5TXE0|Q5TXE0_ANOGA, tr|Q7QH04|Q7QH04_ANOGA, tr|Q7QFH9|Q7QFH9_ANOGA, tr|Q7PF87|Q7PF87_ANOGA, tr|Q7Q758|Q7Q758_ANOGA, tr|Q7Q966|Q7Q966_ANOGA, tr|A0NE00|A0NE00_ANOGA, tr|Q7QF72|Q7QF72_ANOGA, tr|Q7QFG5|Q7QFG5_ANOGA, tr|Q7QA16|Q7QA16_ANOGA, tr|Q7PP78|Q7PP78_ANOGA, tr|Q7Q744|Q7Q744_ANOGA, tr|Q7PMK5|Q7PMK5_ANOGA, tr|Q7PRN6|Q7PRN…
GO:0016020	membrane	C	0.00010208	8.20843e-08	tr|Q7Q3B4|Q7Q3B4_ANOGA, tr|Q7PYF3|Q7PYF3_ANOGA, tr|Q7PHE2|Q7PHE2_ANOGA, tr|Q5TNM1|Q5TNM1_ANOGA, tr|Q7PRK4|Q7PRK4_ANOGA, tr|Q7QAP0|Q7QAP0_ANOGA, tr|Q7PR87|Q7PR87_ANOGA, tr|Q7Q630|Q7Q630_ANOGA, tr|Q7PXE6|Q7PXE6_ANOGA, tr|Q7Q6C3|Q7Q6C3_ANOGA, tr|Q7PNR9|Q7PNR9_ANOGA, tr|Q7PYR7|Q7PYR7_ANOGA, tr|Q7PRZ3|Q7PRZ3_ANOGA, tr|Q7QCW4|Q7QCW4_ANOGA, tr|Q7Q5R9|Q7Q5R9_ANOGA, tr|Q7QKF9|Q7QKF9_ANOGA, tr|Q7QC44|Q7QC4…
GO:0044425	membrane part	C	0.000132409	1.27767e-07	tr|Q7Q3B4|Q7Q3B4_ANOGA, tr|Q7PYF3|Q7PYF3_ANOGA, tr|Q7PHE2|Q7PHE2_ANOGA, tr|Q7QAP0|Q7QAP0_ANOGA, tr|Q7PR87|Q7PR87_ANOGA, tr|Q7Q630|Q7Q630_ANOGA, tr|Q7Q6C3|Q7Q6C3_ANOGA, tr|Q7PNR9|Q7PNR9_ANOGA, tr|Q7PYR7|Q7PYR7_ANOGA, tr|Q7PRZ3|Q7PRZ3_ANOGA, tr|Q7Q5R9|Q7Q5R9_ANOGA, tr|Q7QKF9|Q7QKF9_ANOGA, tr|Q7QC44|Q7QC44_ANOGA, tr|Q5TXE0|Q5TXE0_ANOGA, tr|Q7PEU8|Q7PEU8_ANOGA, tr|A7UUG4|A7UUG4_ANOGA, tr|Q7PYJ0|Q7PYJ…
GO:0022892	substrate-specific transporter activity	F	0.000235734	2.65381e-07	tr|Q7PYF3|Q7PYF3_ANOGA, tr|Q5TNM1|Q5TNM1_ANOGA, tr|Q7Q6C3|Q7Q6C3_ANOGA, tr|Q5TXE0|Q5TXE0_ANOGA, tr|Q7QH04|Q7QH04_ANOGA, tr|Q7QFH9|Q7QFH9_ANOGA, tr|Q7PF87|Q7PF87_ANOGA, tr|Q7Q758|Q7Q758_ANOGA, tr|Q7Q966|Q7Q966_ANOGA, tr|A0NE00|A0NE00_ANOGA, tr|Q7QF72|Q7QF72_ANOGA, tr|Q7QFG5|Q7QFG5_ANOGA, tr|Q7QA16|Q7QA16_ANOGA, tr|Q7PP78|Q7PP78_ANOGA, tr|Q7Q744|Q7Q744_ANOGA, tr|Q7PMK5|Q7PMK5_ANOGA, tr|Q7PRN6|Q7PRN…
GO:0022838	substrate-specific channel activity	F	0.000256323	3.71005e-07	tr|Q7PYF3|Q7PYF3_ANOGA, tr|Q5TNM1|Q5TNM1_ANOGA, tr|Q7Q6C3|Q7Q6C3_ANOGA, tr|Q7Q758|Q7Q758_ANOGA, tr|Q7Q966|Q7Q966_ANOGA, tr|Q7QF72|Q7QF72_ANOGA, tr|Q7Q744|Q7Q744_ANOGA, tr|Q7PMK5|Q7PMK5_ANOGA, tr|Q7QE65|Q7QE65_ANOGA, tr|Q7PMT6|Q7PMT6_ANOGA, tr|Q7Q878|Q7Q878_ANOGA, tr|Q7Q0K7|Q7Q0K7_ANOGA, tr|Q7PMU9|Q7PMU9_ANOGA, tr|A7UUW4|A7UUW4_ANOGA, tr|A7UTS4|A7UTS4_ANOGA, tr|Q7PXJ6|Q7PXJ6_ANOGA, tr|Q5TNR9|Q5TNR…
GO:0005216	ion channel activity	F	0.000256323	3.71005e-07	tr|Q7PYF3|Q7PYF3_ANOGA, tr|Q5TNM1|Q5TNM1_ANOGA, tr|Q7Q6C3|Q7Q6C3_ANOGA, tr|Q7Q758|Q7Q758_ANOGA, tr|Q7Q966|Q7Q966_ANOGA, tr|Q7QF72|Q7QF72_ANOGA, tr|Q7Q744|Q7Q744_ANOGA, tr|Q7PMK5|Q7PMK5_ANOGA, tr|Q7QE65|Q7QE65_ANOGA, tr|Q7PMT6|Q7PMT6_ANOGA, tr|Q7Q878|Q7Q878_ANOGA, tr|Q7Q0K7|Q7Q0K7_ANOGA, tr|Q7PMU9|Q7PMU9_ANOGA, tr|A7UUW4|A7UUW4_ANOGA, tr|A7UTS4|A7UTS4_ANOGA, tr|Q7PXJ6|Q7PXJ6_ANOGA, tr|Q5TNR9|Q5TNR…
GO:0022803	passive transmembrane transporter activity	F	0.000285789	5.05577e-07	tr|Q7PYF3|Q7PYF3_ANOGA, tr|Q5TNM1|Q5TNM1_ANOGA, tr|Q7Q6C3|Q7Q6C3_ANOGA, tr|Q7Q5R9|Q7Q5R9_ANOGA, tr|Q7Q758|Q7Q758_ANOGA, tr|Q7Q966|Q7Q966_ANOGA, tr|Q7QF72|Q7QF72_ANOGA, tr|Q7Q744|Q7Q744_ANOGA, tr|Q7PMK5|Q7PMK5_ANOGA, tr|Q7QE65|Q7QE65_ANOGA, tr|Q7PMT6|Q7PMT6_ANOGA, tr|Q7Q878|Q7Q878_ANOGA, tr|Q7Q0K7|Q7Q0K7_ANOGA, tr|Q7PMU9|Q7PMU9_ANOGA, tr|A7UUW4|A7UUW4_ANOGA, tr|A7UTS4|A7UTS4_ANOGA, tr|Q7PXJ6|Q7PXJ…
GO:0015267	channel activity	F	0.000285789	5.05577e-07	tr|Q7PYF3|Q7PYF3_ANOGA, tr|Q5TNM1|Q5TNM1_ANOGA, tr|Q7Q6C3|Q7Q6C3_ANOGA, tr|Q7Q5R9|Q7Q5R9_ANOGA, tr|Q7Q758|Q7Q758_ANOGA, tr|Q7Q966|Q7Q966_ANOGA, tr|Q7QF72|Q7QF72_ANOGA, tr|Q7Q744|Q7Q744_ANOGA, tr|Q7PMK5|Q7PMK5_ANOGA, tr|Q7QE65|Q7QE65_ANOGA, tr|Q7PMT6|Q7PMT6_ANOGA, tr|Q7Q878|Q7Q878_ANOGA, tr|Q7Q0K7|Q7Q0K7_ANOGA, tr|Q7PMU9|Q7PMU9_ANOGA, tr|A7UUW4|A7UUW4_ANOGA, tr|A7UTS4|A7UTS4_ANOGA, tr|Q7PXJ6|Q7PXJ…
GO:0004872	receptor activity	F	0.000569223	1.09853e-06	tr|Q5TNM1|Q5TNM1_ANOGA, tr|Q7PR87|Q7PR87_ANOGA, tr|Q7QCW4|Q7QCW4_ANOGA, tr|Q7PWD9|Q7PWD9_ANOGA, tr|Q7QC44|Q7QC44_ANOGA, tr|Q7PEU8|Q7PEU8_ANOGA, tr|Q7PYJ0|Q7PYJ0_ANOGA, tr|Q7PR09|Q7PR09_ANOGA, tr|Q7PYJ9|Q7PYJ9_ANOGA, tr|Q7Q966|Q7Q966_ANOGA, tr|Q7PK13|Q7PK13_ANOGA, tr|Q7PEV3|Q7PEV3_ANOGA, tr|Q7QE65|Q7QE65_ANOGA, tr|A0NHA2|A0NHA2_ANOGA, tr|Q7PRZ2|Q7PRZ2_ANOGA, tr|Q7RTK4|Q7RTK4_ANOGA, tr|Q7PP64|Q7PP6…
GO:0038023	signaling receptor activity	F	0.00114304	2.38975e-06	tr|Q5TNM1|Q5TNM1_ANOGA, tr|Q7PR87|Q7PR87_ANOGA, tr|Q7QCW4|Q7QCW4_ANOGA, tr|Q7PWD9|Q7PWD9_ANOGA, tr|Q7QC44|Q7QC44_ANOGA, tr|Q7PEU8|Q7PEU8_ANOGA, tr|Q7PYJ0|Q7PYJ0_ANOGA, tr|Q7PR09|Q7PR09_ANOGA, tr|Q7Q966|Q7Q966_ANOGA, tr|Q7PK13|Q7PK13_ANOGA, tr|Q7PEV3|Q7PEV3_ANOGA, tr|Q7QE65|Q7QE65_ANOGA, tr|A0NHA2|A0NHA2_ANOGA, tr|Q7PRZ2|Q7PRZ2_ANOGA, tr|Q7RTK4|Q7RTK4_ANOGA, tr|Q7QA35|Q7QA35_ANOGA, tr|Q7Q878|Q7Q87…
GO:0060089	molecular transducer activity	F	0.00115907	2.79608e-06	tr|Q5TNM1|Q5TNM1_ANOGA, tr|Q7PR87|Q7PR87_ANOGA, tr|Q7QCW4|Q7QCW4_ANOGA, tr|Q7PWD9|Q7PWD9_ANOGA, tr|Q7QC44|Q7QC44_ANOGA, tr|Q7PEU8|Q7PEU8_ANOGA, tr|Q7PYJ0|Q7PYJ0_ANOGA, tr|Q7PR09|Q7PR09_ANOGA, tr|Q7Q966|Q7Q966_ANOGA, tr|Q7PK13|Q7PK13_ANOGA, tr|Q7PEV3|Q7PEV3_ANOGA, tr|Q7QE65|Q7QE65_ANOGA, tr|A0NHA2|A0NHA2_ANOGA, tr|Q7PYH0|Q7PYH0_ANOGA, tr|Q7PRZ2|Q7PRZ2_ANOGA, tr|Q7QKF7|Q7QKF7_ANOGA, tr|Q7RTK4|Q7RTK…
GO:0004871	signal transducer activity	F	0.00115907	2.79608e-06	tr|Q5TNM1|Q5TNM1_ANOGA, tr|Q7PR87|Q7PR87_ANOGA, tr|Q7QCW4|Q7QCW4_ANOGA, tr|Q7PWD9|Q7PWD9_ANOGA, tr|Q7QC44|Q7QC44_ANOGA, tr|Q7PEU8|Q7PEU8_ANOGA, tr|Q7PYJ0|Q7PYJ0_ANOGA, tr|Q7PR09|Q7PR09_ANOGA, tr|Q7Q966|Q7Q966_ANOGA, tr|Q7PK13|Q7PK13_ANOGA, tr|Q7PEV3|Q7PEV3_ANOGA, tr|Q7QE65|Q7QE65_ANOGA, tr|A0NHA2|A0NHA2_ANOGA, tr|Q7PYH0|Q7PYH0_ANOGA, tr|Q7PRZ2|Q7PRZ2_ANOGA, tr|Q7QKF7|Q7QKF7_ANOGA, tr|Q7RTK4|Q7RTK…
GO:0007186	G-protein coupled receptor signaling pathway	P	0.00177175	4.55902e-06	tr|Q7PR87|Q7PR87_ANOGA, tr|Q7QC44|Q7QC44_ANOGA, tr|Q7PEU8|Q7PEU8_ANOGA, tr|A0NB63|A0NB63_ANOGA, tr|Q7PYJ0|Q7PYJ0_ANOGA, tr|Q7PR09|Q7PR09_ANOGA, tr|Q7PK13|Q7PK13_ANOGA, tr|A0NHA2|A0NHA2_ANOGA, tr|Q7PRZ2|Q7PRZ2_ANOGA, tr|Q7QKF7|Q7QKF7_ANOGA, tr|Q7RTK4|Q7RTK4_ANOGA, tr|Q7QA35|Q7QA35_ANOGA, tr|A7UUW5|A7UUW5_ANOGA, tr|Q7PRC5|Q7PRC5_ANOGA, tr|Q7PK12|Q7PK12_ANOGA, tr|Q7Q8B8|Q7Q8B8_ANOGA, tr|Q7PXR3|Q7PXR…
GO:0004888	transmembrane signaling receptor activity	F	0.00187622	5.12958e-06	tr|Q5TNM1|Q5TNM1_ANOGA, tr|Q7PR87|Q7PR87_ANOGA, tr|Q7QCW4|Q7QCW4_ANOGA, tr|Q7QC44|Q7QC44_ANOGA, tr|Q7PEU8|Q7PEU8_ANOGA, tr|Q7PYJ0|Q7PYJ0_ANOGA, tr|Q7PR09|Q7PR09_ANOGA, tr|Q7Q966|Q7Q966_ANOGA, tr|Q7PK13|Q7PK13_ANOGA, tr|Q7PEV3|Q7PEV3_ANOGA, tr|Q7QE65|Q7QE65_ANOGA, tr|A0NHA2|A0NHA2_ANOGA, tr|Q7PRZ2|Q7PRZ2_ANOGA, tr|Q7RTK4|Q7RTK4_ANOGA, tr|Q7QA35|Q7QA35_ANOGA, tr|Q7Q878|Q7Q878_ANOGA, tr|A7UUW5|A7UUW…
GO:0004930	G-protein coupled receptor activity	F	0.00202304	5.85635e-06	tr|Q7PR87|Q7PR87_ANOGA, tr|Q7QC44|Q7QC44_ANOGA, tr|Q7PEU8|Q7PEU8_ANOGA, tr|Q7PYJ0|Q7PYJ0_ANOGA, tr|Q7PR09|Q7PR09_ANOGA, tr|Q7Q966|Q7Q966_ANOGA, tr|Q7PK13|Q7PK13_ANOGA, tr|Q7PEV3|Q7PEV3_ANOGA, tr|A0NHA2|A0NHA2_ANOGA, tr|Q7PRZ2|Q7PRZ2_ANOGA, tr|Q7RTK4|Q7RTK4_ANOGA, tr|Q7QA35|Q7QA35_ANOGA, tr|A7UUW5|A7UUW5_ANOGA, tr|Q7PRC5|Q7PRC5_ANOGA, tr|Q7PK12|Q7PK12_ANOGA, tr|Q7Q8B8|Q7Q8B8_ANOGA, tr|Q7PXR3|Q7PXR…
GO:0005261	cation channel activity	F	0.00275602	8.42143e-06	tr|Q7Q6C3|Q7Q6C3_ANOGA, tr|Q7Q758|Q7Q758_ANOGA, tr|Q7Q966|Q7Q966_ANOGA, tr|Q7QF72|Q7QF72_ANOGA, tr|Q7Q744|Q7Q744_ANOGA, tr|Q7PMK5|Q7PMK5_ANOGA, tr|Q7PMT6|Q7PMT6_ANOGA, tr|Q7Q0K7|Q7Q0K7_ANOGA, tr|Q7PMU9|Q7PMU9_ANOGA, tr|A7UUW4|A7UUW4_ANOGA, tr|Q5TNR9|Q5TNR9_ANOGA, tr|Q7PJ62|Q7PJ62_ANOGA, tr|A7UUW3|A7UUW3_ANOGA, tr|Q7Q445|Q7Q445_ANOGA, tr|Q7QEG9|Q7QEG9_ANOGA, tr|A0NEY2|A0NEY2_ANOGA, tr|Q7PYW4|Q7PYW…
GO:0005215	transporter activity	F	0.00383359	1.27436e-05	tr|Q7PYF3|Q7PYF3_ANOGA, tr|Q5TNM1|Q5TNM1_ANOGA, tr|Q7Q6C3|Q7Q6C3_ANOGA, tr|Q7Q5R9|Q7Q5R9_ANOGA, tr|Q5TXE0|Q5TXE0_ANOGA, tr|Q7QH04|Q7QH04_ANOGA, tr|Q7QFH9|Q7QFH9_ANOGA, tr|Q7PF87|Q7PF87_ANOGA, tr|Q7Q758|Q7Q758_ANOGA, tr|Q7Q966|Q7Q966_ANOGA, tr|A0NE00|A0NE00_ANOGA, tr|Q7QF72|Q7QF72_ANOGA, tr|Q7QFG5|Q7QFG5_ANOGA, tr|Q7QA16|Q7QA16_ANOGA, tr|Q7PP78|Q7PP78_ANOGA, tr|Q7Q744|Q7Q744_ANOGA, tr|Q7QG15|Q7QG1…
GO:0006811	ion transport	P	0.00383359	1.3211e-05	tr|Q7PYF3|Q7PYF3_ANOGA, tr|Q7Q6C3|Q7Q6C3_ANOGA, tr|Q5TXE0|Q5TXE0_ANOGA, tr|Q7QH04|Q7QH04_ANOGA, tr|Q7Q966|Q7Q966_ANOGA, tr|A0NE00|A0NE00_ANOGA, tr|Q7QF72|Q7QF72_ANOGA, tr|Q7QFG5|Q7QFG5_ANOGA, tr|Q7QA16|Q7QA16_ANOGA, tr|Q7PP78|Q7PP78_ANOGA, tr|Q7Q744|Q7Q744_ANOGA, tr|Q7PMK5|Q7PMK5_ANOGA, tr|Q7QE65|Q7QE65_ANOGA, tr|Q7PMT6|Q7PMT6_ANOGA, tr|Q7Q9Q9|Q7Q9Q9_ANOGA, tr|Q7PMU9|Q7PMU9_ANOGA, tr|Q8T5I9|Q8T5I…
GO:0005231	excitatory extracellular ligand-gated ion channel activity	F	0.00383359	1.36307e-05	tr|Q5TNM1|Q5TNM1_ANOGA, tr|Q7QF72|Q7QF72_ANOGA, tr|Q7QE65|Q7QE65_ANOGA, tr|Q7Q878|Q7Q878_ANOGA, tr|A7UTS4|A7UTS4_ANOGA, tr|Q7PXJ6|Q7PXJ6_ANOGA, tr|Q5TUR9|Q5TUR9_ANOGA, tr|Q7QHV3|Q7QHV3_ANOGA, tr|Q7Q6Y7|Q7Q6Y7_ANOGA, tr|Q7QCT5|Q7QCT5_ANOGA, tr|Q7QE21|Q7QE21_ANOGA, tr|Q7Q260|Q7Q260_ANOGA, tr|Q7QI13|Q7QI13_ANOGA, tr|Q7Q771|Q7Q771_ANOGA, tr|Q7PRP7|Q7PRP7_ANOGA
GO:0022857	transmembrane transporter activity	F	0.00383359	1.51401e-05	tr|Q7PYF3|Q7PYF3_ANOGA, tr|Q5TNM1|Q5TNM1_ANOGA, tr|Q7Q6C3|Q7Q6C3_ANOGA, tr|Q7Q5R9|Q7Q5R9_ANOGA, tr|Q5TXE0|Q5TXE0_ANOGA, tr|Q7QH04|Q7QH04_ANOGA, tr|Q7QFH9|Q7QFH9_ANOGA, tr|Q7PF87|Q7PF87_ANOGA, tr|Q7Q758|Q7Q758_ANOGA, tr|Q7Q966|Q7Q966_ANOGA, tr|A0NE00|A0NE00_ANOGA, tr|Q7QF72|Q7QF72_ANOGA, tr|Q7QFG5|Q7QFG5_ANOGA, tr|Q7QA16|Q7QA16_ANOGA, tr|Q7PP78|Q7PP78_ANOGA, tr|Q7Q744|Q7Q744_ANOGA, tr|Q7PMK5|Q7PMK…
GO:0030594	neurotransmitter receptor activity	F	0.00383359	1.52233e-05	tr|Q7PYJ0|Q7PYJ0_ANOGA, tr|Q7PR09|Q7PR09_ANOGA, tr|A0NHA2|A0NHA2_ANOGA, tr|Q7RTK4|Q7RTK4_ANOGA, tr|Q7QA35|Q7QA35_ANOGA, tr|Q7PRC5|Q7PRC5_ANOGA, tr|Q69DS4|Q69DS4_ANOGA, tr|Q8T5I8|Q8T5I8_ANOGA, tr|Q7PQF5|Q7PQF5_ANOGA, tr|Q7PS45|Q7PS45_ANOGA, tr|Q7PYI9|Q7PYI9_ANOGA, tr|Q7Q9B7|Q7Q9B7_ANOGA, tr|Q7PNF8|Q7PNF8_ANOGA, tr|Q7PXF3|Q7PXF3_ANOGA, tr|Q7Q8W8|Q7Q8W8_ANOGA, tr|Q7PUW4|Q7PUW4_ANOGA
GO:0001653	peptide receptor activity	F	0.00383359	1.60298e-05	tr|Q7PYJ0|Q7PYJ0_ANOGA, tr|Q7PR09|Q7PR09_ANOGA, tr|A0NHA2|A0NHA2_ANOGA, tr|Q7RTK4|Q7RTK4_ANOGA, tr|Q7PRC5|Q7PRC5_ANOGA, tr|Q7Q8B8|Q7Q8B8_ANOGA, tr|Q69DS4|Q69DS4_ANOGA, tr|Q8T5I8|Q8T5I8_ANOGA, tr|Q7PQF5|Q7PQF5_ANOGA, tr|Q7PS45|Q7PS45_ANOGA, tr|Q7PR06|Q7PR06_ANOGA, tr|Q7PYI9|Q7PYI9_ANOGA, tr|Q7Q9B7|Q7Q9B7_ANOGA, tr|Q7QAK0|Q7QAK0_ANOGA, tr|Q7PNF8|Q7PNF8_ANOGA, tr|Q7PXF3|Q7PXF3_ANOGA, tr|Q7PUW4|Q7PUW…
GO:0008528	G-protein coupled peptide receptor activity	F	0.00383359	1.60298e-05	tr|Q7PYJ0|Q7PYJ0_ANOGA, tr|Q7PR09|Q7PR09_ANOGA, tr|A0NHA2|A0NHA2_ANOGA, tr|Q7RTK4|Q7RTK4_ANOGA, tr|Q7PRC5|Q7PRC5_ANOGA, tr|Q7Q8B8|Q7Q8B8_ANOGA, tr|Q69DS4|Q69DS4_ANOGA, tr|Q8T5I8|Q8T5I8_ANOGA, tr|Q7PQF5|Q7PQF5_ANOGA, tr|Q7PS45|Q7PS45_ANOGA, tr|Q7PR06|Q7PR06_ANOGA, tr|Q7PYI9|Q7PYI9_ANOGA, tr|Q7Q9B7|Q7Q9B7_ANOGA, tr|Q7QAK0|Q7QAK0_ANOGA, tr|Q7PNF8|Q7PNF8_ANOGA, tr|Q7PXF3|Q7PXF3_ANOGA, tr|Q7PUW4|Q7PUW…
GO:0022839	ion gated channel activity	F	0.00386091	1.73859e-05	tr|Q7PYF3|Q7PYF3_ANOGA, tr|Q5TNM1|Q5TNM1_ANOGA, tr|Q7Q6C3|Q7Q6C3_ANOGA, tr|Q7Q758|Q7Q758_ANOGA, tr|Q7QF72|Q7QF72_ANOGA, tr|Q7PMK5|Q7PMK5_ANOGA, tr|Q7QE65|Q7QE65_ANOGA, tr|Q7Q878|Q7Q878_ANOGA, tr|A7UTS4|A7UTS4_ANOGA, tr|Q7PXJ6|Q7PXJ6_ANOGA, tr|Q5TNR9|Q5TNR9_ANOGA, tr|Q5TUR9|Q5TUR9_ANOGA, tr|Q7PJ62|Q7PJ62_ANOGA, tr|Q7Q445|Q7Q445_ANOGA, tr|Q7QHV3|Q7QHV3_ANOGA, tr|A0NEY2|A0NEY2_ANOGA, tr|Q7Q6Y7|Q7Q6Y…
GO:0022836	gated channel activity	F	0.00386091	1.73859e-05	tr|Q7PYF3|Q7PYF3_ANOGA, tr|Q5TNM1|Q5TNM1_ANOGA, tr|Q7Q6C3|Q7Q6C3_ANOGA, tr|Q7Q758|Q7Q758_ANOGA, tr|Q7QF72|Q7QF72_ANOGA, tr|Q7PMK5|Q7PMK5_ANOGA, tr|Q7QE65|Q7QE65_ANOGA, tr|Q7Q878|Q7Q878_ANOGA, tr|A7UTS4|A7UTS4_ANOGA, tr|Q7PXJ6|Q7PXJ6_ANOGA, tr|Q5TNR9|Q5TNR9_ANOGA, tr|Q5TUR9|Q5TUR9_ANOGA, tr|Q7PJ62|Q7PJ62_ANOGA, tr|Q7Q445|Q7Q445_ANOGA, tr|Q7QHV3|Q7QHV3_ANOGA, tr|A0NEY2|A0NEY2_ANOGA, tr|Q7Q6Y7|Q7Q6Y…
GO:0008188	neuropeptide receptor activity	F	0.00784367	3.65819e-05	tr|Q7PYJ0|Q7PYJ0_ANOGA, tr|Q7PR09|Q7PR09_ANOGA, tr|A0NHA2|A0NHA2_ANOGA, tr|Q7RTK4|Q7RTK4_ANOGA, tr|Q7PRC5|Q7PRC5_ANOGA, tr|Q69DS4|Q69DS4_ANOGA, tr|Q8T5I8|Q8T5I8_ANOGA, tr|Q7PQF5|Q7PQF5_ANOGA, tr|Q7PS45|Q7PS45_ANOGA, tr|Q7PYI9|Q7PYI9_ANOGA, tr|Q7Q9B7|Q7Q9B7_ANOGA, tr|Q7PNF8|Q7PNF8_ANOGA, tr|Q7PXF3|Q7PXF3_ANOGA, tr|Q7PUW4|Q7PUW4_ANOGA
GO:0046873	metal ion transmembrane transporter activity	F	0.0107041	5.16441e-05	tr|Q7Q6C3|Q7Q6C3_ANOGA, tr|Q7QH04|Q7QH04_ANOGA, tr|Q7QFH9|Q7QFH9_ANOGA, tr|Q7Q758|Q7Q758_ANOGA, tr|Q7Q966|Q7Q966_ANOGA, tr|Q7Q744|Q7Q744_ANOGA, tr|Q7PMK5|Q7PMK5_ANOGA, tr|Q7PRN6|Q7PRN6_ANOGA, tr|Q7PMT6|Q7PMT6_ANOGA, tr|Q7Q0K7|Q7Q0K7_ANOGA, tr|Q7QAJ0|Q7QAJ0_ANOGA, tr|Q7PMU9|Q7PMU9_ANOGA, tr|A7UUW4|A7UUW4_ANOGA, tr|Q5TNR9|Q5TNR9_ANOGA, tr|Q7QCY1|Q7QCY1_ANOGA, tr|Q7Q2X7|Q7Q2X7_ANOGA, tr|Q7Q3B0|Q7Q3B…
GO:0030414	peptidase inhibitor activity	F	0.0155079	8.23031e-05	tr|Q7PZ75|Q7PZ75_ANOGA, tr|A0NH58|A0NH58_ANOGA, tr|Q7Q4E8|Q7Q4E8_ANOGA, tr|Q7Q082|Q7Q082_ANOGA, tr|Q7QJW5|Q7QJW5_ANOGA, tr|Q7PXF1|Q7PXF1_ANOGA, tr|Q7QGM3|Q7QGM3_ANOGA, tr|A7UR55|A7UR55_ANOGA, tr|Q7PUS3|Q7PUS3_ANOGA, tr|Q7Q780|Q7Q780_ANOGA, tr|Q7Q4F0|Q7Q4F0_ANOGA, tr|Q7PSK0|Q7PSK0_ANOGA, tr|Q7QIJ7|Q7QIJ7_ANOGA, tr|Q7QIJ8|Q7QIJ8_ANOGA, tr|Q7Q4I0|Q7Q4I0_ANOGA, tr|Q5TX45|Q5TX45_ANOGA, tr|Q7QIJ6|Q7QIJ…
GO:0061135	endopeptidase regulator activity	F	0.0155079	8.23031e-05	tr|Q7PZ75|Q7PZ75_ANOGA, tr|A0NH58|A0NH58_ANOGA, tr|Q7Q4E8|Q7Q4E8_ANOGA, tr|Q7Q082|Q7Q082_ANOGA, tr|Q7QJW5|Q7QJW5_ANOGA, tr|Q7PXF1|Q7PXF1_ANOGA, tr|Q7QGM3|Q7QGM3_ANOGA, tr|A7UR55|A7UR55_ANOGA, tr|Q7PUS3|Q7PUS3_ANOGA, tr|Q7Q780|Q7Q780_ANOGA, tr|Q7Q4F0|Q7Q4F0_ANOGA, tr|Q7PSK0|Q7PSK0_ANOGA, tr|Q7QIJ7|Q7QIJ7_ANOGA, tr|Q7QIJ8|Q7QIJ8_ANOGA, tr|Q7Q4I0|Q7Q4I0_ANOGA, tr|Q5TX45|Q5TX45_ANOGA, tr|Q7QIJ6|Q7QIJ…
GO:0004866	endopeptidase inhibitor activity	F	0.0155079	8.23031e-05	tr|Q7PZ75|Q7PZ75_ANOGA, tr|A0NH58|A0NH58_ANOGA, tr|Q7Q4E8|Q7Q4E8_ANOGA, tr|Q7Q082|Q7Q082_ANOGA, tr|Q7QJW5|Q7QJW5_ANOGA, tr|Q7PXF1|Q7PXF1_ANOGA, tr|Q7QGM3|Q7QGM3_ANOGA, tr|A7UR55|A7UR55_ANOGA, tr|Q7PUS3|Q7PUS3_ANOGA, tr|Q7Q780|Q7Q780_ANOGA, tr|Q7Q4F0|Q7Q4F0_ANOGA, tr|Q7PSK0|Q7PSK0_ANOGA, tr|Q7QIJ7|Q7QIJ7_ANOGA, tr|Q7QIJ8|Q7QIJ8_ANOGA, tr|Q7Q4I0|Q7Q4I0_ANOGA, tr|Q5TX45|Q5TX45_ANOGA, tr|Q7QIJ6|Q7QIJ…
GO:0015079	potassium ion transmembrane transporter activity	F	0.0183151	0.000100147	tr|Q7Q6C3|Q7Q6C3_ANOGA, tr|Q7PMT6|Q7PMT6_ANOGA, tr|Q7PMU9|Q7PMU9_ANOGA, tr|A7UUW4|A7UUW4_ANOGA, tr|Q7Q3B0|Q7Q3B0_ANOGA, tr|Q5TQC5|Q5TQC5_ANOGA, tr|Q7PJ62|Q7PJ62_ANOGA, tr|A7UUW3|A7UUW3_ANOGA, tr|Q7Q445|Q7Q445_ANOGA, tr|A0NDY9|A0NDY9_ANOGA, tr|Q7Q2M4|Q7Q2M4_ANOGA, tr|Q7Q6C4|Q7Q6C4_ANOGA, tr|Q7QBV0|Q7QBV0_ANOGA, tr|Q7QCM9|Q7QCM9_ANOGA, tr|Q7Q8X2|Q7Q8X2_ANOGA
GO:0008324	cation transmembrane transporter activity	F	0.0186004	0.000104698	tr|Q7Q6C3|Q7Q6C3_ANOGA, tr|Q5TXE0|Q5TXE0_ANOGA, tr|Q7QH04|Q7QH04_ANOGA, tr|Q7QFH9|Q7QFH9_ANOGA, tr|Q7Q758|Q7Q758_ANOGA, tr|Q7Q966|Q7Q966_ANOGA, tr|A0NE00|A0NE00_ANOGA, tr|Q7QF72|Q7QF72_ANOGA, tr|Q7Q744|Q7Q744_ANOGA, tr|Q7PMK5|Q7PMK5_ANOGA, tr|Q7PRN6|Q7PRN6_ANOGA, tr|Q7PMT6|Q7PMT6_ANOGA, tr|Q7Q9Q9|Q7Q9Q9_ANOGA, tr|Q7Q0K7|Q7Q0K7_ANOGA, tr|Q7Q4C7|Q7Q4C7_ANOGA, tr|Q7QAJ0|Q7QAJ0_ANOGA, tr|Q7PMU9|Q7PMU…
GO:0007606	sensory perception of chemical stimulus	P	0.0229364	0.000135152	tr|Q5TNM1|Q5TNM1_ANOGA, tr|Q7PEU8|Q7PEU8_ANOGA, tr|Q7Q966|Q7Q966_ANOGA, tr|Q7PK13|Q7PK13_ANOGA, tr|Q7PEV3|Q7PEV3_ANOGA, tr|A7UUW5|A7UUW5_ANOGA, tr|Q7PK12|Q7PK12_ANOGA, tr|Q7PEV1|Q7PEV1_ANOGA, tr|Q7QC80|Q7QC80_ANOGA, sp|Q7QC49|SNMP1_ANOGA, tr|Q7PFF8|Q7PFF8_ANOGA, tr|Q7PL08|Q7PL08_ANOGA, tr|Q7QH67|Q7QH67_ANOGA, tr|Q7PRB0|Q7PRB0_ANOGA, tr|Q7PEV0|Q7PEV0_ANOGA, tr|Q7PI94|Q7PI94_ANOGA, tr|Q7PR11|Q7PR11…
GO:0004252	serine-type endopeptidase activity	F	0.0229364	0.000136482	tr|Q7QAC0|Q7QAC0_ANOGA, tr|Q7QKF9|Q7QKF9_ANOGA, tr|Q7QCS5|Q7QCS5_ANOGA, tr|Q7PYJ1|Q7PYJ1_ANOGA, tr|Q7PZ89|Q7PZ89_ANOGA, tr|Q5TMG1|Q5TMG1_ANOGA, tr|Q7PYJ9|Q7PYJ9_ANOGA, tr|A7UTU6|A7UTU6_ANOGA, tr|Q7Q6S4|Q7Q6S4_ANOGA, tr|Q7PWT2|Q7PWT2_ANOGA, tr|Q7PXE5|Q7PXE5_ANOGA, tr|Q7QD24|Q7QD24_ANOGA, tr|Q7Q959|Q7Q959_ANOGA, tr|Q7QAI4|Q7QAI4_ANOGA, tr|Q5TRH1|Q5TRH1_ANOGA, tr|Q7Q554|Q7Q554_ANOGA, tr|Q7Q9W5|Q7Q9W…
GO:0005887	integral to plasma membrane	C	0.0330924	0.000205187	tr|Q7Q6C3|Q7Q6C3_ANOGA, tr|Q7PYJ0|Q7PYJ0_ANOGA, tr|Q7PR09|Q7PR09_ANOGA, tr|Q7QF72|Q7QF72_ANOGA, tr|A0NHA2|A0NHA2_ANOGA, tr|Q7QA35|Q7QA35_ANOGA, tr|Q7PRC5|Q7PRC5_ANOGA, tr|Q7PYS8|Q7PYS8_ANOGA, tr|A7UTS4|A7UTS4_ANOGA, tr|Q7Q3B0|Q7Q3B0_ANOGA, tr|Q7PSL6|Q7PSL6_ANOGA, tr|Q7PJ62|Q7PJ62_ANOGA, tr|Q8T5I8|Q8T5I8_ANOGA, tr|Q7QJ94|Q7QJ94_ANOGA, tr|Q5TXC6|Q5TXC6_ANOGA, tr|Q7Q445|Q7Q445_ANOGA, tr|Q7PS45|Q7PS4…
GO:0005886	plasma membrane	C	0.0330924	0.000207559	tr|Q7PYF3|Q7PYF3_ANOGA, tr|Q7PRK4|Q7PRK4_ANOGA, tr|Q7Q6C3|Q7Q6C3_ANOGA, tr|Q7QCW4|Q7QCW4_ANOGA, tr|Q7Q5R9|Q7Q5R9_ANOGA, tr|Q7Q4A9|Q7Q4A9_ANOGA, tr|A7UUG4|A7UUG4_ANOGA, tr|Q7PYJ0|Q7PYJ0_ANOGA, tr|Q7PR09|Q7PR09_ANOGA, tr|Q7Q758|Q7Q758_ANOGA, tr|Q7PK13|Q7PK13_ANOGA, tr|Q7QF72|Q7QF72_ANOGA, tr|Q7Q4B3|Q7Q4B3_ANOGA, tr|Q7QJR1|Q7QJR1_ANOGA, tr|Q7QE65|Q7QE65_ANOGA, tr|A0NHA2|A0NHA2_ANOGA, tr|Q7QKF7|Q7QKF…
GO:0006813	potassium ion transport	P	0.0361258	0.000244015	tr|Q7Q6C3|Q7Q6C3_ANOGA, tr|Q7PMT6|Q7PMT6_ANOGA, tr|Q7PMU9|Q7PMU9_ANOGA, tr|Q8T5I9|Q8T5I9_ANOGA, tr|A7UUW4|A7UUW4_ANOGA, tr|Q7Q3B0|Q7Q3B0_ANOGA, tr|Q7PJ62|Q7PJ62_ANOGA, tr|A7UUW3|A7UUW3_ANOGA, tr|Q7Q445|Q7Q445_ANOGA, tr|A0NDY9|A0NDY9_ANOGA, tr|Q7Q2M4|Q7Q2M4_ANOGA, tr|Q7QBV0|Q7QBV0_ANOGA, tr|Q7QCM9|Q7QCM9_ANOGA, tr|Q7Q8X2|Q7Q8X2_ANOGA
GO:0010466	negative regulation of peptidase activity	P	0.0361258	0.000244015	tr|A0NH58|A0NH58_ANOGA, tr|Q7Q4E8|Q7Q4E8_ANOGA, tr|Q7QJW5|Q7QJW5_ANOGA, tr|Q7QGM3|Q7QGM3_ANOGA, tr|A7UR55|A7UR55_ANOGA, tr|Q7PUS3|Q7PUS3_ANOGA, tr|Q7Q4F0|Q7Q4F0_ANOGA, tr|Q7PSK0|Q7PSK0_ANOGA, tr|Q7QIJ7|Q7QIJ7_ANOGA, tr|Q7QIJ8|Q7QIJ8_ANOGA, tr|Q7Q4I0|Q7Q4I0_ANOGA, tr|Q5TX45|Q5TX45_ANOGA, tr|Q7QIJ6|Q7QIJ6_ANOGA, tr|Q7QAA3|Q7QAA3_ANOGA
GO:0051346	negative regulation of hydrolase activity	P	0.0361258	0.000244015	tr|A0NH58|A0NH58_ANOGA, tr|Q7Q4E8|Q7Q4E8_ANOGA, tr|Q7QJW5|Q7QJW5_ANOGA, tr|Q7QGM3|Q7QGM3_ANOGA, tr|A7UR55|A7UR55_ANOGA, tr|Q7PUS3|Q7PUS3_ANOGA, tr|Q7Q4F0|Q7Q4F0_ANOGA, tr|Q7PSK0|Q7PSK0_ANOGA, tr|Q7QIJ7|Q7QIJ7_ANOGA, tr|Q7QIJ8|Q7QIJ8_ANOGA, tr|Q7Q4I0|Q7Q4I0_ANOGA, tr|Q5TX45|Q5TX45_ANOGA, tr|Q7QIJ6|Q7QIJ6_ANOGA, tr|Q7QAA3|Q7QAA3_ANOGA
GO:0022834	ligand-gated channel activity	F	0.0386095	0.00027321	tr|Q7PYF3|Q7PYF3_ANOGA, tr|Q5TNM1|Q5TNM1_ANOGA, tr|Q7QF72|Q7QF72_ANOGA, tr|Q7PMK5|Q7PMK5_ANOGA, tr|Q7QE65|Q7QE65_ANOGA, tr|Q7Q878|Q7Q878_ANOGA, tr|A7UTS4|A7UTS4_ANOGA, tr|Q7PXJ6|Q7PXJ6_ANOGA, tr|Q5TUR9|Q5TUR9_ANOGA, tr|Q7QHV3|Q7QHV3_ANOGA, tr|Q7Q6Y7|Q7Q6Y7_ANOGA, tr|Q7QCT5|Q7QCT5_ANOGA, tr|Q7PW88|Q7PW88_ANOGA, tr|Q7QE21|Q7QE21_ANOGA, tr|Q7Q260|Q7Q260_ANOGA, tr|Q7Q9A9|Q7Q9A9_ANOGA, tr|Q7QI13|Q7QI1…
GO:0015276	ligand-gated ion channel activity	F	0.0386095	0.00027321	tr|Q7PYF3|Q7PYF3_ANOGA, tr|Q5TNM1|Q5TNM1_ANOGA, tr|Q7QF72|Q7QF72_ANOGA, tr|Q7PMK5|Q7PMK5_ANOGA, tr|Q7QE65|Q7QE65_ANOGA, tr|Q7Q878|Q7Q878_ANOGA, tr|A7UTS4|A7UTS4_ANOGA, tr|Q7PXJ6|Q7PXJ6_ANOGA, tr|Q5TUR9|Q5TUR9_ANOGA, tr|Q7QHV3|Q7QHV3_ANOGA, tr|Q7Q6Y7|Q7Q6Y7_ANOGA, tr|Q7QCT5|Q7QCT5_ANOGA, tr|Q7PW88|Q7PW88_ANOGA, tr|Q7QE21|Q7QE21_ANOGA, tr|Q7Q260|Q7Q260_ANOGA, tr|Q7Q9A9|Q7Q9A9_ANOGA, tr|Q7QI13|Q7QI1…
GO:0061134	peptidase regulator activity	F	0.0438964	0.00031768	tr|Q7PZ75|Q7PZ75_ANOGA, tr|A0NH58|A0NH58_ANOGA, tr|Q7Q4E8|Q7Q4E8_ANOGA, tr|Q7Q082|Q7Q082_ANOGA, tr|Q7QJW5|Q7QJW5_ANOGA, tr|Q7PXF1|Q7PXF1_ANOGA, tr|Q7QGM3|Q7QGM3_ANOGA, tr|A7UR55|A7UR55_ANOGA, tr|Q7PUS3|Q7PUS3_ANOGA, tr|Q7Q780|Q7Q780_ANOGA, tr|Q7Q4F0|Q7Q4F0_ANOGA, tr|Q7PSK0|Q7PSK0_ANOGA, tr|Q7QIJ7|Q7QIJ7_ANOGA, tr|Q7QIJ8|Q7QIJ8_ANOGA, tr|Q7Q4I0|Q7Q4I0_ANOGA, tr|Q5TX45|Q5TX45_ANOGA, tr|Q7QIJ6|Q7QIJ…
H3K27me3-C2
GO-ID	Term	Category	FDR	P-Value	Seq Id
GO:0003700	sequence-specific DNA binding transcription factor activity	F	1.2522e-17	4.02767e-21	tr|Q5TNA5|Q5TNA5_ANOGA, tr|Q5TV67|Q5TV67_ANOGA, tr|Q7PTF4|Q7PTF4_ANOGA, tr|Q7PGK7|Q7PGK7_ANOGA, tr|Q7QFS1|Q7QFS1_ANOGA, tr|Q7PPP4|Q7PPP4_ANOGA, tr|Q7PQ71|Q7PQ71_ANOGA, tr|Q7QKF0|Q7QKF0_ANOGA, tr|Q7QEF9|Q7QEF9_ANOGA, tr|Q7PMD4|Q7PMD4_ANOGA, tr|Q5TTC4|Q5TTC4_ANOGA, tr|Q7Q6E1|Q7Q6E1_ANOGA, tr|Q7Q6E2|Q7Q6E2_ANOGA, tr|Q7PYZ3|Q7PYZ3_ANOGA, tr|Q5TMT9|Q5TMT9_ANOGA, tr|Q7QK70|Q7QK70_ANOGA, tr|Q7Q7V0|Q7Q7V…
GO:0001071	nucleic acid binding transcription factor activity	F	1.2522e-17	4.02767e-21	tr|Q5TNA5|Q5TNA5_ANOGA, tr|Q5TV67|Q5TV67_ANOGA, tr|Q7PTF4|Q7PTF4_ANOGA, tr|Q7PGK7|Q7PGK7_ANOGA, tr|Q7QFS1|Q7QFS1_ANOGA, tr|Q7PPP4|Q7PPP4_ANOGA, tr|Q7PQ71|Q7PQ71_ANOGA, tr|Q7QKF0|Q7QKF0_ANOGA, tr|Q7QEF9|Q7QEF9_ANOGA, tr|Q7PMD4|Q7PMD4_ANOGA, tr|Q5TTC4|Q5TTC4_ANOGA, tr|Q7Q6E1|Q7Q6E1_ANOGA, tr|Q7Q6E2|Q7Q6E2_ANOGA, tr|Q7PYZ3|Q7PYZ3_ANOGA, tr|Q5TMT9|Q5TMT9_ANOGA, tr|Q7QK70|Q7QK70_ANOGA, tr|Q7Q7V0|Q7Q7V…
GO:0043565	sequence-specific DNA binding	F	4.00316e-14	1.93141e-17	tr|Q5TNA5|Q5TNA5_ANOGA, tr|Q5TV67|Q5TV67_ANOGA, tr|Q7PTF4|Q7PTF4_ANOGA, tr|Q7PPP4|Q7PPP4_ANOGA, tr|Q7QEF9|Q7QEF9_ANOGA, tr|Q5TTC4|Q5TTC4_ANOGA, tr|Q7Q6E1|Q7Q6E1_ANOGA, tr|Q7Q6E2|Q7Q6E2_ANOGA, tr|Q7PYZ3|Q7PYZ3_ANOGA, tr|Q5TMT9|Q5TMT9_ANOGA, tr|Q7QK70|Q7QK70_ANOGA, tr|Q7Q7V0|Q7Q7V0_ANOGA, tr|Q7PNK6|Q7PNK6_ANOGA, tr|Q7Q9Z1|Q7Q9Z1_ANOGA, tr|Q7PVF5|Q7PVF5_ANOGA, tr|Q7QC76|Q7QC76_ANOGA, tr|Q7PYD2|Q7PYD…
GO:2001141	regulation of RNA biosynthetic process	P	2.90052e-11	2.33235e-14	tr|Q5TNA5|Q5TNA5_ANOGA, tr|Q5TV67|Q5TV67_ANOGA, tr|Q7QJC4|Q7QJC4_ANOGA, tr|Q7PTF4|Q7PTF4_ANOGA, tr|Q7PGK7|Q7PGK7_ANOGA, tr|Q7PPP4|Q7PPP4_ANOGA, tr|Q7PQ71|Q7PQ71_ANOGA, tr|Q7QKF0|Q7QKF0_ANOGA, tr|Q7PMD4|Q7PMD4_ANOGA, tr|Q5TTC4|Q5TTC4_ANOGA, tr|Q7Q6E1|Q7Q6E1_ANOGA, tr|Q7Q6E2|Q7Q6E2_ANOGA, tr|Q5TQ16|Q5TQ16_ANOGA, tr|Q7PYZ3|Q7PYZ3_ANOGA, tr|Q5TMT9|Q5TMT9_ANOGA, tr|Q5TMZ6|Q5TMZ6_ANOGA, tr|Q7QK70|Q7QK7…
GO:0006355	regulation of transcription, DNA-dependent	P	2.90052e-11	2.33235e-14	tr|Q5TNA5|Q5TNA5_ANOGA, tr|Q5TV67|Q5TV67_ANOGA, tr|Q7QJC4|Q7QJC4_ANOGA, tr|Q7PTF4|Q7PTF4_ANOGA, tr|Q7PGK7|Q7PGK7_ANOGA, tr|Q7PPP4|Q7PPP4_ANOGA, tr|Q7PQ71|Q7PQ71_ANOGA, tr|Q7QKF0|Q7QKF0_ANOGA, tr|Q7PMD4|Q7PMD4_ANOGA, tr|Q5TTC4|Q5TTC4_ANOGA, tr|Q7Q6E1|Q7Q6E1_ANOGA, tr|Q7Q6E2|Q7Q6E2_ANOGA, tr|Q5TQ16|Q5TQ16_ANOGA, tr|Q7PYZ3|Q7PYZ3_ANOGA, tr|Q5TMT9|Q5TMT9_ANOGA, tr|Q5TMZ6|Q5TMZ6_ANOGA, tr|Q7QK70|Q7QK7…
GO:0032774	RNA biosynthetic process	P	1.73603e-10	1.95436e-13	tr|Q5TNA5|Q5TNA5_ANOGA, tr|Q5TV67|Q5TV67_ANOGA, tr|Q7QJC4|Q7QJC4_ANOGA, tr|Q7PTF4|Q7PTF4_ANOGA, tr|Q7PGK7|Q7PGK7_ANOGA, tr|Q7PPP4|Q7PPP4_ANOGA, tr|Q7PQ71|Q7PQ71_ANOGA, tr|Q7QKF0|Q7QKF0_ANOGA, tr|Q7PMD4|Q7PMD4_ANOGA, tr|Q5TTC4|Q5TTC4_ANOGA, tr|Q7Q6E1|Q7Q6E1_ANOGA, tr|Q7Q6E2|Q7Q6E2_ANOGA, tr|Q5TQ16|Q5TQ16_ANOGA, tr|Q7PYZ3|Q7PYZ3_ANOGA, tr|Q5TMT9|Q5TMT9_ANOGA, tr|Q5TMZ6|Q5TMZ6_ANOGA, tr|Q7QK70|Q7QK7…
GO:0006351	transcription, DNA-dependent	P	1.73603e-10	1.95436e-13	tr|Q5TNA5|Q5TNA5_ANOGA, tr|Q5TV67|Q5TV67_ANOGA, tr|Q7QJC4|Q7QJC4_ANOGA, tr|Q7PTF4|Q7PTF4_ANOGA, tr|Q7PGK7|Q7PGK7_ANOGA, tr|Q7PPP4|Q7PPP4_ANOGA, tr|Q7PQ71|Q7PQ71_ANOGA, tr|Q7QKF0|Q7QKF0_ANOGA, tr|Q7PMD4|Q7PMD4_ANOGA, tr|Q5TTC4|Q5TTC4_ANOGA, tr|Q7Q6E1|Q7Q6E1_ANOGA, tr|Q7Q6E2|Q7Q6E2_ANOGA, tr|Q5TQ16|Q5TQ16_ANOGA, tr|Q7PYZ3|Q7PYZ3_ANOGA, tr|Q5TMT9|Q5TMT9_ANOGA, tr|Q5TMZ6|Q5TMZ6_ANOGA, tr|Q7QK70|Q7QK7…
GO:0051252	regulation of RNA metabolic process	P	2.2597e-10	2.9073e-13	tr|Q5TNA5|Q5TNA5_ANOGA, tr|Q5TV67|Q5TV67_ANOGA, tr|Q7QJC4|Q7QJC4_ANOGA, tr|Q7PTF4|Q7PTF4_ANOGA, tr|Q7PGK7|Q7PGK7_ANOGA, tr|Q7PPP4|Q7PPP4_ANOGA, tr|Q7PQ71|Q7PQ71_ANOGA, tr|Q7QKF0|Q7QKF0_ANOGA, tr|Q7PMD4|Q7PMD4_ANOGA, tr|Q5TTC4|Q5TTC4_ANOGA, tr|Q7Q6E1|Q7Q6E1_ANOGA, tr|Q7Q6E2|Q7Q6E2_ANOGA, tr|Q5TQ16|Q5TQ16_ANOGA, tr|Q7PYZ3|Q7PYZ3_ANOGA, tr|Q5TMT9|Q5TMT9_ANOGA, tr|Q5TMZ6|Q5TMZ6_ANOGA, tr|Q7QK70|Q7QK7…
GO:0042302	structural constituent of cuticle	F	6.00004e-10	8.68452e-13	tr|Q5TR04|Q5TR04_ANOGA, tr|Q7PIX0|Q7PIX0_ANOGA, tr|Q7Q778|Q7Q778_ANOGA, tr|Q7QCG2|Q7QCG2_ANOGA, tr|Q7PNW2|Q7PNW2_ANOGA, tr|Q7QFK3|Q7QFK3_ANOGA, tr|Q5TWJ0|Q5TWJ0_ANOGA, tr|Q7QEL5|Q7QEL5_ANOGA, tr|A0NBM6|A0NBM6_ANOGA, tr|Q5TR22|Q5TR22_ANOGA, tr|Q5TWH9|Q5TWH9_ANOGA, tr|Q7PM34|Q7PM34_ANOGA, tr|Q7QEP3|Q7QEP3_ANOGA, tr|Q7QE06|Q7QE06_ANOGA, tr|Q5TR20|Q5TR20_ANOGA, tr|Q7QIK6|Q7QIK6_ANOGA, tr|Q7PP95|Q7PP9…
GO:0003677	DNA binding	F	7.90786e-10	1.27177e-12	tr|Q5TNA5|Q5TNA5_ANOGA, tr|Q5TV67|Q5TV67_ANOGA, tr|Q7PTF4|Q7PTF4_ANOGA, tr|Q7PGK7|Q7PGK7_ANOGA, tr|Q7QFS1|Q7QFS1_ANOGA, tr|Q7PPP4|Q7PPP4_ANOGA, tr|Q7PQ71|Q7PQ71_ANOGA, tr|Q7QEF9|Q7QEF9_ANOGA, tr|Q7PMD4|Q7PMD4_ANOGA, tr|Q7PVC4|Q7PVC4_ANOGA, tr|Q5TTC4|Q5TTC4_ANOGA, tr|Q7Q6E1|Q7Q6E1_ANOGA, tr|Q7Q6E2|Q7Q6E2_ANOGA, tr|Q5TQ16|Q5TQ16_ANOGA, tr|Q7PYZ3|Q7PYZ3_ANOGA, tr|Q5TMT9|Q5TMT9_ANOGA, tr|Q7QK70|Q7QK7…
GO:0010556	regulation of macromolecule biosynthetic process	P	2.16717e-09	4.18237e-12	tr|Q5TNA5|Q5TNA5_ANOGA, tr|Q5TV67|Q5TV67_ANOGA, tr|Q7QJC4|Q7QJC4_ANOGA, tr|Q7PTF4|Q7PTF4_ANOGA, tr|Q7PGK7|Q7PGK7_ANOGA, tr|Q7PPP4|Q7PPP4_ANOGA, tr|Q7PQ71|Q7PQ71_ANOGA, tr|Q7QKF0|Q7QKF0_ANOGA, tr|Q7PMD4|Q7PMD4_ANOGA, tr|Q5TTC4|Q5TTC4_ANOGA, tr|Q7Q6E1|Q7Q6E1_ANOGA, tr|Q7Q6E2|Q7Q6E2_ANOGA, tr|Q5TQ16|Q5TQ16_ANOGA, tr|Q7PYZ3|Q7PYZ3_ANOGA, tr|Q5TMT9|Q5TMT9_ANOGA, tr|Q5TMZ6|Q5TMZ6_ANOGA, tr|Q7QK70|Q7QK7…
GO:2000112	regulation of cellular macromolecule biosynthetic process	P	2.16717e-09	4.18237e-12	tr|Q5TNA5|Q5TNA5_ANOGA, tr|Q5TV67|Q5TV67_ANOGA, tr|Q7QJC4|Q7QJC4_ANOGA, tr|Q7PTF4|Q7PTF4_ANOGA, tr|Q7PGK7|Q7PGK7_ANOGA, tr|Q7PPP4|Q7PPP4_ANOGA, tr|Q7PQ71|Q7PQ71_ANOGA, tr|Q7QKF0|Q7QKF0_ANOGA, tr|Q7PMD4|Q7PMD4_ANOGA, tr|Q5TTC4|Q5TTC4_ANOGA, tr|Q7Q6E1|Q7Q6E1_ANOGA, tr|Q7Q6E2|Q7Q6E2_ANOGA, tr|Q5TQ16|Q5TQ16_ANOGA, tr|Q7PYZ3|Q7PYZ3_ANOGA, tr|Q5TMT9|Q5TMT9_ANOGA, tr|Q5TMZ6|Q5TMZ6_ANOGA, tr|Q7QK70|Q7QK7…
GO:0031326	regulation of cellular biosynthetic process	P	2.21918e-09	4.99655e-12	tr|Q5TNA5|Q5TNA5_ANOGA, tr|Q5TV67|Q5TV67_ANOGA, tr|Q7QJC4|Q7QJC4_ANOGA, tr|Q7PTF4|Q7PTF4_ANOGA, tr|Q7PGK7|Q7PGK7_ANOGA, tr|Q7PPP4|Q7PPP4_ANOGA, tr|Q7PQ71|Q7PQ71_ANOGA, tr|Q5TMY4|Q5TMY4_ANOGA, tr|Q7QKF0|Q7QKF0_ANOGA, tr|Q7PMD4|Q7PMD4_ANOGA, tr|Q5TTC4|Q5TTC4_ANOGA, tr|Q7Q6E1|Q7Q6E1_ANOGA, tr|Q7Q6E2|Q7Q6E2_ANOGA, tr|Q5TQ16|Q5TQ16_ANOGA, tr|Q7PYZ3|Q7PYZ3_ANOGA, tr|Q5TMT9|Q5TMT9_ANOGA, tr|Q5TMZ6|Q5TMZ…
GO:0009889	regulation of biosynthetic process	P	2.21918e-09	4.99655e-12	tr|Q5TNA5|Q5TNA5_ANOGA, tr|Q5TV67|Q5TV67_ANOGA, tr|Q7QJC4|Q7QJC4_ANOGA, tr|Q7PTF4|Q7PTF4_ANOGA, tr|Q7PGK7|Q7PGK7_ANOGA, tr|Q7PPP4|Q7PPP4_ANOGA, tr|Q7PQ71|Q7PQ71_ANOGA, tr|Q5TMY4|Q5TMY4_ANOGA, tr|Q7QKF0|Q7QKF0_ANOGA, tr|Q7PMD4|Q7PMD4_ANOGA, tr|Q5TTC4|Q5TTC4_ANOGA, tr|Q7Q6E1|Q7Q6E1_ANOGA, tr|Q7Q6E2|Q7Q6E2_ANOGA, tr|Q5TQ16|Q5TQ16_ANOGA, tr|Q7PYZ3|Q7PYZ3_ANOGA, tr|Q5TMT9|Q5TMT9_ANOGA, tr|Q5TMZ6|Q5TMZ…
GO:0000981	sequence-specific DNA binding RNA polymerase II transcription factor activity	F	1.04924e-08	2.53113e-11	tr|Q7PGK7|Q7PGK7_ANOGA, tr|Q7QFS1|Q7QFS1_ANOGA, tr|Q7PPP4|Q7PPP4_ANOGA, tr|Q7PQ71|Q7PQ71_ANOGA, tr|Q7QKF0|Q7QKF0_ANOGA, tr|Q7PMD4|Q7PMD4_ANOGA, tr|Q5TTC4|Q5TTC4_ANOGA, tr|Q7Q6E2|Q7Q6E2_ANOGA, tr|Q7PYZ3|Q7PYZ3_ANOGA, tr|Q7QK70|Q7QK70_ANOGA, tr|Q7Q7V0|Q7Q7V0_ANOGA, tr|Q7PNK6|Q7PNK6_ANOGA, tr|Q7PYD2|Q7PYD2_ANOGA, tr|Q5TTR1|Q5TTR1_ANOGA, tr|Q7Q4C6|Q7Q4C6_ANOGA, tr|Q7Q6F3|Q7Q6F3_ANOGA, tr|Q95VY5|Q95VY…
GO:0034654	nucleobase-containing compound biosynthetic process	P	8.78216e-08	2.2598e-10	tr|Q5TNA5|Q5TNA5_ANOGA, tr|Q5TV67|Q5TV67_ANOGA, tr|Q7QJC4|Q7QJC4_ANOGA, tr|Q7PTF4|Q7PTF4_ANOGA, tr|Q7PGK7|Q7PGK7_ANOGA, tr|Q7PPP4|Q7PPP4_ANOGA, tr|Q7PQ71|Q7PQ71_ANOGA, tr|Q7QKF0|Q7QKF0_ANOGA, tr|Q7PMD4|Q7PMD4_ANOGA, tr|Q5TTC4|Q5TTC4_ANOGA, tr|Q7Q6E1|Q7Q6E1_ANOGA, tr|Q7Q6E2|Q7Q6E2_ANOGA, tr|Q5TQ16|Q5TQ16_ANOGA, tr|Q7PYZ3|Q7PYZ3_ANOGA, tr|Q5TMT9|Q5TMT9_ANOGA, tr|Q5TMZ6|Q5TMZ6_ANOGA, tr|Q7QK70|Q7QK7…
GO:0051171	regulation of nitrogen compound metabolic process	P	1.69356e-07	4.6302e-10	tr|Q5TNA5|Q5TNA5_ANOGA, tr|Q5TV67|Q5TV67_ANOGA, tr|Q7QJC4|Q7QJC4_ANOGA, tr|Q7PTF4|Q7PTF4_ANOGA, tr|Q7PGK7|Q7PGK7_ANOGA, tr|Q7PPP4|Q7PPP4_ANOGA, tr|Q7PQ71|Q7PQ71_ANOGA, tr|Q5TMY4|Q5TMY4_ANOGA, tr|Q7QKF0|Q7QKF0_ANOGA, tr|Q7PMD4|Q7PMD4_ANOGA, tr|Q5TTC4|Q5TTC4_ANOGA, tr|Q7Q6E1|Q7Q6E1_ANOGA, tr|Q7Q6E2|Q7Q6E2_ANOGA, tr|Q5TQ16|Q5TQ16_ANOGA, tr|Q7PYZ3|Q7PYZ3_ANOGA, tr|Q5TMT9|Q5TMT9_ANOGA, tr|Q5TMZ6|Q5TMZ…
GO:0019219	regulation of nucleobase-containing compound metabolic process	P	1.9289e-07	5.58383e-10	tr|Q5TNA5|Q5TNA5_ANOGA, tr|Q5TV67|Q5TV67_ANOGA, tr|Q7QJC4|Q7QJC4_ANOGA, tr|Q7PTF4|Q7PTF4_ANOGA, tr|Q7PGK7|Q7PGK7_ANOGA, tr|Q7PPP4|Q7PPP4_ANOGA, tr|Q7PQ71|Q7PQ71_ANOGA, tr|Q7QKF0|Q7QKF0_ANOGA, tr|Q7PMD4|Q7PMD4_ANOGA, tr|Q5TTC4|Q5TTC4_ANOGA, tr|Q7Q6E1|Q7Q6E1_ANOGA, tr|Q7Q6E2|Q7Q6E2_ANOGA, tr|Q5TQ16|Q5TQ16_ANOGA, tr|Q7PYZ3|Q7PYZ3_ANOGA, tr|Q5TMT9|Q5TMT9_ANOGA, tr|Q5TMZ6|Q5TMZ6_ANOGA, tr|Q7QK70|Q7QK7…
GO:0019438	aromatic compound biosynthetic process	P	6.43364e-07	1.96589e-09	tr|Q5TNA5|Q5TNA5_ANOGA, tr|Q5TV67|Q5TV67_ANOGA, tr|Q7QJC4|Q7QJC4_ANOGA, tr|Q7PTF4|Q7PTF4_ANOGA, tr|Q7PGK7|Q7PGK7_ANOGA, tr|Q7PPP4|Q7PPP4_ANOGA, tr|Q7PQ71|Q7PQ71_ANOGA, tr|Q7QKF0|Q7QKF0_ANOGA, tr|Q7PMD4|Q7PMD4_ANOGA, tr|Q5TTC4|Q5TTC4_ANOGA, tr|Q7Q6E1|Q7Q6E1_ANOGA, tr|Q7Q6E2|Q7Q6E2_ANOGA, tr|Q5TQ16|Q5TQ16_ANOGA, tr|Q7PYZ3|Q7PYZ3_ANOGA, tr|Q7PUQ5|Q7PUQ5_ANOGA, tr|Q5TMT9|Q5TMT9_ANOGA, tr|Q5TMZ6|Q5TMZ…
GO:0010468	regulation of gene expression	P	7.46396e-07	2.40076e-09	tr|Q5TNA5|Q5TNA5_ANOGA, tr|Q5TV67|Q5TV67_ANOGA, tr|Q7QJC4|Q7QJC4_ANOGA, tr|Q7PTF4|Q7PTF4_ANOGA, tr|Q7PGK7|Q7PGK7_ANOGA, tr|Q7PPP4|Q7PPP4_ANOGA, tr|Q7PQ71|Q7PQ71_ANOGA, tr|Q7QKF0|Q7QKF0_ANOGA, tr|Q7PMD4|Q7PMD4_ANOGA, tr|Q5TTC4|Q5TTC4_ANOGA, tr|Q7Q6E1|Q7Q6E1_ANOGA, tr|Q7Q6E2|Q7Q6E2_ANOGA, tr|Q5TQ16|Q5TQ16_ANOGA, tr|Q7PYZ3|Q7PYZ3_ANOGA, tr|Q5TMT9|Q5TMT9_ANOGA, tr|Q5TMZ6|Q5TMZ6_ANOGA, tr|Q7QK70|Q7QK7…
GO:1901362	organic cyclic compound biosynthetic process	P	1.39546e-06	4.71289e-09	tr|Q5TNA5|Q5TNA5_ANOGA, tr|Q5TV67|Q5TV67_ANOGA, tr|Q7QJC4|Q7QJC4_ANOGA, tr|Q7PTF4|Q7PTF4_ANOGA, tr|Q7PGK7|Q7PGK7_ANOGA, tr|Q7PPP4|Q7PPP4_ANOGA, tr|Q7PQ71|Q7PQ71_ANOGA, tr|Q7QKF0|Q7QKF0_ANOGA, tr|Q7PMD4|Q7PMD4_ANOGA, tr|Q5TTC4|Q5TTC4_ANOGA, tr|Q7Q6E1|Q7Q6E1_ANOGA, tr|Q7Q6E2|Q7Q6E2_ANOGA, tr|Q5TQ16|Q5TQ16_ANOGA, tr|Q7PYZ3|Q7PYZ3_ANOGA, tr|Q7PUQ5|Q7PUQ5_ANOGA, tr|Q5TMT9|Q5TMT9_ANOGA, tr|Q5TMZ6|Q5TMZ…
GO:0018130	heterocycle biosynthetic process	P	1.47769e-06	5.22825e-09	tr|Q5TNA5|Q5TNA5_ANOGA, tr|Q5TV67|Q5TV67_ANOGA, tr|Q7QJC4|Q7QJC4_ANOGA, tr|Q7PTF4|Q7PTF4_ANOGA, tr|Q7PGK7|Q7PGK7_ANOGA, tr|Q7PPP4|Q7PPP4_ANOGA, tr|Q7PQ71|Q7PQ71_ANOGA, tr|Q7QKF0|Q7QKF0_ANOGA, tr|Q7PMD4|Q7PMD4_ANOGA, tr|Q5TTC4|Q5TTC4_ANOGA, tr|Q7Q6E1|Q7Q6E1_ANOGA, tr|Q7Q6E2|Q7Q6E2_ANOGA, tr|Q5TQ16|Q5TQ16_ANOGA, tr|Q7PYZ3|Q7PYZ3_ANOGA, tr|Q7PUQ5|Q7PUQ5_ANOGA, tr|Q5TMT9|Q5TMT9_ANOGA, tr|Q5TMZ6|Q5TMZ…
GO:0044271	cellular nitrogen compound biosynthetic process	P	4.09333e-06	1.5141e-08	tr|Q5TNA5|Q5TNA5_ANOGA, tr|Q5TV67|Q5TV67_ANOGA, tr|Q7QJC4|Q7QJC4_ANOGA, tr|Q7PTF4|Q7PTF4_ANOGA, tr|Q7PGK7|Q7PGK7_ANOGA, tr|Q7PPP4|Q7PPP4_ANOGA, tr|Q7PQ71|Q7PQ71_ANOGA, tr|Q5TMY4|Q5TMY4_ANOGA, tr|Q7QKF0|Q7QKF0_ANOGA, tr|Q7PMD4|Q7PMD4_ANOGA, tr|Q5TTC4|Q5TTC4_ANOGA, tr|Q7Q6E1|Q7Q6E1_ANOGA, tr|Q7Q6E2|Q7Q6E2_ANOGA, tr|Q5TQ16|Q5TQ16_ANOGA, tr|Q7PYZ3|Q7PYZ3_ANOGA, tr|Q5TMT9|Q5TMT9_ANOGA, tr|Q5TMZ6|Q5TMZ…
GO:0004252	serine-type endopeptidase activity	F	4.18176e-06	1.61406e-08	tr|Q7Q619|Q7Q619_ANOGA, tr|Q7PY93|Q7PY93_ANOGA, tr|Q7QAM5|Q7QAM5_ANOGA, tr|A0NH77|A0NH77_ANOGA, tr|Q7QCV0|Q7QCV0_ANOGA, tr|Q7QC30|Q7QC30_ANOGA, tr|Q7QIM7|Q7QIM7_ANOGA, tr|Q5TMW3|Q5TMW3_ANOGA, tr|Q7QLK3|Q7QLK3_ANOGA, tr|Q7PV58|Q7PV58_ANOGA, tr|Q5TMM7|Q5TMM7_ANOGA, tr|Q7PY92|Q7PY92_ANOGA, tr|Q7QF48|Q7QF48_ANOGA, tr|Q7PG49|Q7PG49_ANOGA, tr|Q7PNQ4|Q7PNQ4_ANOGA, tr|Q7PV63|Q7PV63_ANOGA, tr|Q7Q6K6|Q7Q6K…
GO:0008236	serine-type peptidase activity	F	9.59549e-06	3.85795e-08	tr|Q7Q619|Q7Q619_ANOGA, tr|Q7PY93|Q7PY93_ANOGA, tr|Q7QAM5|Q7QAM5_ANOGA, tr|A0NH77|A0NH77_ANOGA, tr|Q7QCV0|Q7QCV0_ANOGA, tr|Q7QC30|Q7QC30_ANOGA, tr|Q7QIM7|Q7QIM7_ANOGA, tr|Q5TMW3|Q5TMW3_ANOGA, tr|Q7QLK3|Q7QLK3_ANOGA, tr|Q7PV58|Q7PV58_ANOGA, tr|Q5TMM7|Q5TMM7_ANOGA, tr|Q7PY92|Q7PY92_ANOGA, tr|Q7QF48|Q7QF48_ANOGA, tr|Q7PG49|Q7PG49_ANOGA, tr|Q7PNQ4|Q7PNQ4_ANOGA, tr|Q7PV63|Q7PV63_ANOGA, tr|Q7Q6K6|Q7Q6K…
GO:0006357	regulation of transcription from RNA polymerase II promoter	P	1.21623e-05	5.08555e-08	tr|Q5TNA5|Q5TNA5_ANOGA, tr|Q7PGK7|Q7PGK7_ANOGA, tr|Q7PPP4|Q7PPP4_ANOGA, tr|Q7PQ71|Q7PQ71_ANOGA, tr|Q7QKF0|Q7QKF0_ANOGA, tr|Q7PMD4|Q7PMD4_ANOGA, tr|Q5TTC4|Q5TTC4_ANOGA, tr|Q7Q6E2|Q7Q6E2_ANOGA, tr|Q7PYZ3|Q7PYZ3_ANOGA, tr|Q5TMZ6|Q5TMZ6_ANOGA, tr|Q7QK70|Q7QK70_ANOGA, tr|Q7Q7V0|Q7Q7V0_ANOGA, tr|Q7PNK6|Q7PNK6_ANOGA, tr|Q7Q9Z1|Q7Q9Z1_ANOGA, tr|Q7PYD2|Q7PYD2_ANOGA, tr|Q5TTR1|Q5TTR1_ANOGA, tr|Q7PUC0|Q7PUC…
GO:0017171	serine hydrolase activity	F	1.22429e-05	5.31616e-08	tr|Q7Q619|Q7Q619_ANOGA, tr|Q7PY93|Q7PY93_ANOGA, tr|Q7QAM5|Q7QAM5_ANOGA, tr|A0NH77|A0NH77_ANOGA, tr|Q7QCV0|Q7QCV0_ANOGA, tr|Q7QC30|Q7QC30_ANOGA, tr|Q7QIM7|Q7QIM7_ANOGA, tr|Q5TMW3|Q5TMW3_ANOGA, tr|Q7QLK3|Q7QLK3_ANOGA, tr|Q7PV58|Q7PV58_ANOGA, tr|Q5TMM7|Q5TMM7_ANOGA, tr|Q7PY92|Q7PY92_ANOGA, tr|Q7QF48|Q7QF48_ANOGA, tr|Q7PG49|Q7PG49_ANOGA, tr|Q7PNQ4|Q7PNQ4_ANOGA, tr|Q7PV63|Q7PV63_ANOGA, tr|Q7Q6K6|Q7Q6K…
GO:0006366	transcription from RNA polymerase II promoter	P	1.66068e-05	7.47816e-08	tr|Q5TNA5|Q5TNA5_ANOGA, tr|Q7PGK7|Q7PGK7_ANOGA, tr|Q7PPP4|Q7PPP4_ANOGA, tr|Q7PQ71|Q7PQ71_ANOGA, tr|Q7QKF0|Q7QKF0_ANOGA, tr|Q7PMD4|Q7PMD4_ANOGA, tr|Q5TTC4|Q5TTC4_ANOGA, tr|Q7Q6E2|Q7Q6E2_ANOGA, tr|Q7PYZ3|Q7PYZ3_ANOGA, tr|Q5TMZ6|Q5TMZ6_ANOGA, tr|Q7QK70|Q7QK70_ANOGA, tr|Q7Q7V0|Q7Q7V0_ANOGA, tr|Q7PNK6|Q7PNK6_ANOGA, tr|Q7Q9Z1|Q7Q9Z1_ANOGA, tr|Q7PYD2|Q7PYD2_ANOGA, tr|Q5TTR1|Q5TTR1_ANOGA, tr|Q7PUC0|Q7PUC…
GO:0031323	regulation of cellular metabolic process	P	6.76773e-05	3.15639e-07	tr|Q5TNA5|Q5TNA5_ANOGA, tr|Q5TV67|Q5TV67_ANOGA, tr|Q7QJC4|Q7QJC4_ANOGA, tr|Q7PTF4|Q7PTF4_ANOGA, tr|Q7PGK7|Q7PGK7_ANOGA, tr|Q7PPP4|Q7PPP4_ANOGA, tr|Q7PQ71|Q7PQ71_ANOGA, tr|Q5TMY4|Q5TMY4_ANOGA, tr|Q7QKF0|Q7QKF0_ANOGA, tr|Q7QEF9|Q7QEF9_ANOGA, tr|Q7PMD4|Q7PMD4_ANOGA, tr|Q5TTC4|Q5TTC4_ANOGA, tr|Q7Q6E1|Q7Q6E1_ANOGA, tr|Q7Q6E2|Q7Q6E2_ANOGA, tr|Q5TQ16|Q5TQ16_ANOGA, tr|Q7PYZ3|Q7PYZ3_ANOGA, tr|Q5TMT9|Q5TMT…
GO:0016070	RNA metabolic process	P	0.000168465	8.12795e-07	tr|Q5TNA5|Q5TNA5_ANOGA, tr|Q5TV67|Q5TV67_ANOGA, tr|Q7QJC4|Q7QJC4_ANOGA, tr|Q7PTF4|Q7PTF4_ANOGA, tr|Q7PGK7|Q7PGK7_ANOGA, tr|Q7PPP4|Q7PPP4_ANOGA, tr|Q7PQ71|Q7PQ71_ANOGA, tr|Q7QKF0|Q7QKF0_ANOGA, tr|Q7PMD4|Q7PMD4_ANOGA, tr|Q5TTC4|Q5TTC4_ANOGA, tr|Q7Q6E1|Q7Q6E1_ANOGA, tr|Q7Q6E2|Q7Q6E2_ANOGA, tr|Q5TQ16|Q5TQ16_ANOGA, tr|Q7PYZ3|Q7PYZ3_ANOGA, tr|Q5TMT9|Q5TMT9_ANOGA, tr|Q5TMZ6|Q5TMZ6_ANOGA, tr|Q7QK70|Q7QK7…
GO:0060255	regulation of macromolecule metabolic process	P	0.000204886	1.02146e-06	tr|Q5TNA5|Q5TNA5_ANOGA, tr|Q5TV67|Q5TV67_ANOGA, tr|Q7QJC4|Q7QJC4_ANOGA, tr|Q7PTF4|Q7PTF4_ANOGA, tr|Q7PGK7|Q7PGK7_ANOGA, tr|Q7PPP4|Q7PPP4_ANOGA, tr|Q7PQ71|Q7PQ71_ANOGA, tr|Q7QKF0|Q7QKF0_ANOGA, tr|Q7QEF9|Q7QEF9_ANOGA, tr|Q7PMD4|Q7PMD4_ANOGA, tr|Q5TTC4|Q5TTC4_ANOGA, tr|Q7Q6E1|Q7Q6E1_ANOGA, tr|Q7Q6E2|Q7Q6E2_ANOGA, tr|Q5TQ16|Q5TQ16_ANOGA, tr|Q7PYZ3|Q7PYZ3_ANOGA, tr|Q5TMT9|Q5TMT9_ANOGA, tr|Q5TMZ6|Q5TMZ…
GO:0005198	structural molecule activity	F	0.000332791	1.73669e-06	tr|Q5TR04|Q5TR04_ANOGA, tr|Q7PIX0|Q7PIX0_ANOGA, tr|Q7QKF0|Q7QKF0_ANOGA, tr|Q7Q778|Q7Q778_ANOGA, tr|Q7QCG2|Q7QCG2_ANOGA, tr|Q7PNW2|Q7PNW2_ANOGA, tr|Q7QFK3|Q7QFK3_ANOGA, tr|Q5TWJ0|Q5TWJ0_ANOGA, tr|Q7PSI5|Q7PSI5_ANOGA, tr|Q7QEL5|Q7QEL5_ANOGA, tr|A0NBM6|A0NBM6_ANOGA, tr|Q5TR22|Q5TR22_ANOGA, tr|Q5TWH9|Q5TWH9_ANOGA, tr|Q7PM34|Q7PM34_ANOGA, tr|Q7QEP3|Q7QEP3_ANOGA, tr|Q7QE06|Q7QE06_ANOGA, tr|Q5TR20|Q5TR2…
GO:0080090	regulation of primary metabolic process	P	0.000332791	1.76618e-06	tr|Q5TNA5|Q5TNA5_ANOGA, tr|Q5TV67|Q5TV67_ANOGA, tr|Q7QJC4|Q7QJC4_ANOGA, tr|Q7PTF4|Q7PTF4_ANOGA, tr|Q7PGK7|Q7PGK7_ANOGA, tr|Q7PPP4|Q7PPP4_ANOGA, tr|Q7PQ71|Q7PQ71_ANOGA, tr|Q7QKF0|Q7QKF0_ANOGA, tr|Q7QEF9|Q7QEF9_ANOGA, tr|Q7PMD4|Q7PMD4_ANOGA, tr|Q5TTC4|Q5TTC4_ANOGA, tr|Q7Q6E1|Q7Q6E1_ANOGA, tr|Q7Q6E2|Q7Q6E2_ANOGA, tr|Q5TQ16|Q5TQ16_ANOGA, tr|Q7PYZ3|Q7PYZ3_ANOGA, tr|Q5TMT9|Q5TMT9_ANOGA, tr|Q5TMZ6|Q5TMZ…
GO:0000122	negative regulation of transcription from RNA polymerase II promoter	P	0.000333079	1.87484e-06	tr|Q7PPP4|Q7PPP4_ANOGA, tr|Q7Q6E2|Q7Q6E2_ANOGA, tr|Q7PYZ3|Q7PYZ3_ANOGA, tr|Q7Q9Z1|Q7Q9Z1_ANOGA, tr|Q7PYD2|Q7PYD2_ANOGA, tr|Q5TTR1|Q5TTR1_ANOGA, tr|Q95VY5|Q95VY5_ANOGA, tr|Q5TMW1|Q5TMW1_ANOGA, tr|Q7PS00|Q7PS00_ANOGA, tr|Q7PGH8|Q7PGH8_ANOGA, tr|A0NDK7|A0NDK7_ANOGA, tr|Q7QID3|Q7QID3_ANOGA, tr|A0NFE3|A0NFE3_ANOGA, tr|Q7Q8K6|Q7Q8K6_ANOGA, tr|Q7QFH4|Q7QFH4_ANOGA, tr|Q7Q7U9|Q7Q7U9_ANOGA, tr|Q5TP56|Q5TP5…
GO:0001708	cell fate specification	P	0.000333079	1.87484e-06	tr|Q7PGK7|Q7PGK7_ANOGA, tr|Q7PPP4|Q7PPP4_ANOGA, tr|Q5TMT9|Q5TMT9_ANOGA, tr|Q7QK70|Q7QK70_ANOGA, tr|A0NGJ2|A0NGJ2_ANOGA, tr|Q7Q7V0|Q7Q7V0_ANOGA, tr|Q7PNK6|Q7PNK6_ANOGA, tr|Q7Q9Z1|Q7Q9Z1_ANOGA, tr|Q7Q8A3|Q7Q8A3_ANOGA, tr|Q7PMI4|Q7PMI4_ANOGA, tr|A0NDK7|A0NDK7_ANOGA, tr|A0NFE3|A0NFE3_ANOGA, tr|Q7PY45|Q7PY45_ANOGA, tr|Q7Q8K6|Q7Q8K6_ANOGA, tr|Q7Q3L2|Q7Q3L2_ANOGA, tr|Q7PY44|Q7PY44_ANOGA, tr|Q7QEZ5|Q7QEZ…
GO:0009059	macromolecule biosynthetic process	P	0.000370004	2.14219e-06	tr|Q5TNA5|Q5TNA5_ANOGA, tr|Q5TV67|Q5TV67_ANOGA, tr|Q7QJC4|Q7QJC4_ANOGA, tr|Q7PTF4|Q7PTF4_ANOGA, tr|Q7PGK7|Q7PGK7_ANOGA, tr|Q7PPP4|Q7PPP4_ANOGA, tr|Q7PQ71|Q7PQ71_ANOGA, tr|Q7QKF0|Q7QKF0_ANOGA, tr|Q7PMD4|Q7PMD4_ANOGA, tr|Q5TTC4|Q5TTC4_ANOGA, tr|Q7Q6E1|Q7Q6E1_ANOGA, tr|Q7Q6E2|Q7Q6E2_ANOGA, tr|Q5TQ16|Q5TQ16_ANOGA, tr|Q7PYZ3|Q7PYZ3_ANOGA, tr|Q5TMT9|Q5TMT9_ANOGA, tr|Q5TMZ6|Q5TMZ6_ANOGA, tr|Q7QK70|Q7QK7…
GO:0034645	cellular macromolecule biosynthetic process	P	0.000403118	2.39874e-06	tr|Q5TNA5|Q5TNA5_ANOGA, tr|Q5TV67|Q5TV67_ANOGA, tr|Q7QJC4|Q7QJC4_ANOGA, tr|Q7PTF4|Q7PTF4_ANOGA, tr|Q7PGK7|Q7PGK7_ANOGA, tr|Q7PPP4|Q7PPP4_ANOGA, tr|Q7PQ71|Q7PQ71_ANOGA, tr|Q7QKF0|Q7QKF0_ANOGA, tr|Q7PMD4|Q7PMD4_ANOGA, tr|Q5TTC4|Q5TTC4_ANOGA, tr|Q7Q6E1|Q7Q6E1_ANOGA, tr|Q7Q6E2|Q7Q6E2_ANOGA, tr|Q5TQ16|Q5TQ16_ANOGA, tr|Q7PYZ3|Q7PYZ3_ANOGA, tr|Q5TMT9|Q5TMT9_ANOGA, tr|Q5TMZ6|Q5TMZ6_ANOGA, tr|Q7QK70|Q7QK7…
GO:0005214	structural constituent of chitin-based cuticle	F	0.000565277	3.45457e-06	tr|Q7PIX0|Q7PIX0_ANOGA, tr|Q7Q778|Q7Q778_ANOGA, tr|Q7QFK3|Q7QFK3_ANOGA, tr|Q5TR22|Q5TR22_ANOGA, tr|Q7PM34|Q7PM34_ANOGA, tr|Q7QEP3|Q7QEP3_ANOGA, tr|Q5TR20|Q5TR20_ANOGA, tr|Q7PP95|Q7PP95_ANOGA, tr|Q7Q1B5|Q7Q1B5_ANOGA, tr|Q7PQS3|Q7PQS3_ANOGA, tr|Q7Q1B4|Q7Q1B4_ANOGA, tr|Q7PTG3|Q7PTG3_ANOGA, tr|Q7QE74|Q7QE74_ANOGA, tr|Q7QIG3|Q7QIG3_ANOGA, tr|Q7Q5L3|Q7Q5L3_ANOGA, tr|Q7QCN4|Q7QCN4_ANOGA, tr|Q5TWJ2|Q5TWJ…
GO:0000976	transcription regulatory region sequence-specific DNA binding	F	0.000740933	4.64722e-06	tr|Q5TNA5|Q5TNA5_ANOGA, tr|Q7PTF4|Q7PTF4_ANOGA, tr|Q7PPP4|Q7PPP4_ANOGA, tr|Q7PVF5|Q7PVF5_ANOGA, tr|Q7PYD2|Q7PYD2_ANOGA, tr|Q7Q6F3|Q7Q6F3_ANOGA, tr|Q7QDN2|Q7QDN2_ANOGA, tr|Q7PMI4|Q7PMI4_ANOGA, tr|A0NDK7|A0NDK7_ANOGA, tr|Q7Q8K6|Q7Q8K6_ANOGA, tr|Q7Q3Q6|Q7Q3Q6_ANOGA, tr|Q7PQ22|Q7PQ22_ANOGA, tr|Q7PVF1|Q7PVF1_ANOGA, tr|Q7QE88|Q7QE88_ANOGA, tr|Q7Q0Z1|Q7Q0Z1_ANOGA, tr|Q7PXV6|Q7PXV6_ANOGA, tr|Q7PXV5|Q7PXV…
GO:0003676	nucleic acid binding	F	0.000774401	4.98167e-06	tr|Q5TNA5|Q5TNA5_ANOGA, tr|Q5TV67|Q5TV67_ANOGA, tr|Q7PTF4|Q7PTF4_ANOGA, tr|Q7PGK7|Q7PGK7_ANOGA, tr|Q7QFS1|Q7QFS1_ANOGA, tr|Q7PPP4|Q7PPP4_ANOGA, tr|Q7PQ71|Q7PQ71_ANOGA, tr|Q7QKF0|Q7QKF0_ANOGA, tr|Q7QEF9|Q7QEF9_ANOGA, tr|Q7QCG1|Q7QCG1_ANOGA, tr|Q7PMD4|Q7PMD4_ANOGA, tr|Q7PVC4|Q7PVC4_ANOGA, tr|Q5TTC4|Q5TTC4_ANOGA, tr|Q7Q6E1|Q7Q6E1_ANOGA, tr|Q7Q6E2|Q7Q6E2_ANOGA, tr|Q7QID6|Q7QID6_ANOGA, tr|Q5TQ16|Q5TQ1…
GO:0045944	positive regulation of transcription from RNA polymerase II promoter	P	0.00079035	5.21138e-06	tr|Q5TNA5|Q5TNA5_ANOGA, tr|Q7PGK7|Q7PGK7_ANOGA, tr|Q7PPP4|Q7PPP4_ANOGA, tr|Q7PQ71|Q7PQ71_ANOGA, tr|Q7PMD4|Q7PMD4_ANOGA, tr|Q7QK70|Q7QK70_ANOGA, tr|Q7Q7V0|Q7Q7V0_ANOGA, tr|Q7PNK6|Q7PNK6_ANOGA, tr|Q5TTR1|Q5TTR1_ANOGA, tr|Q7Q8A3|Q7Q8A3_ANOGA, tr|Q7Q6F3|Q7Q6F3_ANOGA, tr|Q95VY5|Q95VY5_ANOGA, tr|Q7PS00|Q7PS00_ANOGA, tr|Q7PMI4|Q7PMI4_ANOGA, tr|Q7QF59|Q7QF59_ANOGA, tr|Q7Q6E6|Q7Q6E6_ANOGA, tr|Q7PY45|Q7PY4…
GO:0003705	RNA polymerase II distal enhancer sequence-specific DNA binding transcription factor activity	F	0.00106138	7.16919e-06	tr|Q7PGK7|Q7PGK7_ANOGA, tr|Q7PQ71|Q7PQ71_ANOGA, tr|Q7PMD4|Q7PMD4_ANOGA, tr|Q7Q6E2|Q7Q6E2_ANOGA, tr|Q7PYZ3|Q7PYZ3_ANOGA, tr|Q7QK70|Q7QK70_ANOGA, tr|Q7Q7V0|Q7Q7V0_ANOGA, tr|Q7PNK6|Q7PNK6_ANOGA, tr|Q7PYD2|Q7PYD2_ANOGA, tr|Q5TTR1|Q5TTR1_ANOGA, tr|Q7PMI4|Q7PMI4_ANOGA, tr|Q7PGH8|Q7PGH8_ANOGA, tr|A0NDK7|A0NDK7_ANOGA, tr|Q7Q6E6|Q7Q6E6_ANOGA, tr|Q7PNN5|Q7PNN5_ANOGA, tr|Q7Q419|Q7Q419_ANOGA, tr|Q7QAJ4|Q7QAJ…
GO:0004175	endopeptidase activity	F	0.00358168	2.63057e-05	tr|Q7Q619|Q7Q619_ANOGA, tr|Q7PY93|Q7PY93_ANOGA, tr|Q7QAM5|Q7QAM5_ANOGA, tr|A0NH77|A0NH77_ANOGA, tr|Q7QCV0|Q7QCV0_ANOGA, tr|Q7QC30|Q7QC30_ANOGA, tr|Q7QIM7|Q7QIM7_ANOGA, tr|Q5TMW3|Q5TMW3_ANOGA, tr|Q7QLK3|Q7QLK3_ANOGA, tr|Q5TMZ6|Q5TMZ6_ANOGA, tr|Q7PV58|Q7PV58_ANOGA, tr|Q5TMM7|Q5TMM7_ANOGA, tr|Q7PY92|Q7PY92_ANOGA, tr|Q7QF48|Q7QF48_ANOGA, tr|Q7PG49|Q7PG49_ANOGA, tr|Q7QC43|Q7QC43_ANOGA, tr|Q7PNQ4|Q7PNQ…
GO:0000975	regulatory region DNA binding	F	0.00358168	2.64968e-05	tr|Q5TNA5|Q5TNA5_ANOGA, tr|Q7PTF4|Q7PTF4_ANOGA, tr|Q7QFS1|Q7QFS1_ANOGA, tr|Q7PPP4|Q7PPP4_ANOGA, tr|Q7PVF5|Q7PVF5_ANOGA, tr|Q7PYD2|Q7PYD2_ANOGA, tr|Q7Q6F3|Q7Q6F3_ANOGA, tr|Q7QDN2|Q7QDN2_ANOGA, tr|Q7PMI4|Q7PMI4_ANOGA, tr|A0NDK7|A0NDK7_ANOGA, tr|Q7Q8K6|Q7Q8K6_ANOGA, tr|Q7Q3Q6|Q7Q3Q6_ANOGA, tr|Q7PQ22|Q7PQ22_ANOGA, tr|Q7PVF1|Q7PVF1_ANOGA, tr|Q7QE88|Q7QE88_ANOGA, tr|Q7Q0Z1|Q7Q0Z1_ANOGA, tr|Q7PXV6|Q7PXV…
GO:0044212	transcription regulatory region DNA binding	F	0.00358168	2.64968e-05	tr|Q5TNA5|Q5TNA5_ANOGA, tr|Q7PTF4|Q7PTF4_ANOGA, tr|Q7QFS1|Q7QFS1_ANOGA, tr|Q7PPP4|Q7PPP4_ANOGA, tr|Q7PVF5|Q7PVF5_ANOGA, tr|Q7PYD2|Q7PYD2_ANOGA, tr|Q7Q6F3|Q7Q6F3_ANOGA, tr|Q7QDN2|Q7QDN2_ANOGA, tr|Q7PMI4|Q7PMI4_ANOGA, tr|A0NDK7|A0NDK7_ANOGA, tr|Q7Q8K6|Q7Q8K6_ANOGA, tr|Q7Q3Q6|Q7Q3Q6_ANOGA, tr|Q7PQ22|Q7PQ22_ANOGA, tr|Q7PVF1|Q7PVF1_ANOGA, tr|Q7QE88|Q7QE88_ANOGA, tr|Q7Q0Z1|Q7Q0Z1_ANOGA, tr|Q7PXV6|Q7PXV…
GO:0001067	regulatory region nucleic acid binding	F	0.00358168	2.64968e-05	tr|Q5TNA5|Q5TNA5_ANOGA, tr|Q7PTF4|Q7PTF4_ANOGA, tr|Q7QFS1|Q7QFS1_ANOGA, tr|Q7PPP4|Q7PPP4_ANOGA, tr|Q7PVF5|Q7PVF5_ANOGA, tr|Q7PYD2|Q7PYD2_ANOGA, tr|Q7Q6F3|Q7Q6F3_ANOGA, tr|Q7QDN2|Q7QDN2_ANOGA, tr|Q7PMI4|Q7PMI4_ANOGA, tr|A0NDK7|A0NDK7_ANOGA, tr|Q7Q8K6|Q7Q8K6_ANOGA, tr|Q7Q3Q6|Q7Q3Q6_ANOGA, tr|Q7PQ22|Q7PQ22_ANOGA, tr|Q7PVF1|Q7PVF1_ANOGA, tr|Q7QE88|Q7QE88_ANOGA, tr|Q7Q0Z1|Q7Q0Z1_ANOGA, tr|Q7PXV6|Q7PXV…
GO:0005576	extracellular region	C	0.00482622	3.648e-05	tr|Q5TNA5|Q5TNA5_ANOGA, tr|Q5TN13|Q5TN13_ANOGA, tr|Q7QEV3|Q7QEV3_ANOGA, tr|Q7PQ71|Q7PQ71_ANOGA, tr|Q7QKF0|Q7QKF0_ANOGA, tr|Q7QEF9|Q7QEF9_ANOGA, tr|Q7Q778|Q7Q778_ANOGA, tr|Q7PZI7|Q7PZI7_ANOGA, tr|Q7QG36|Q7QG36_ANOGA, tr|Q7PNP0|Q7PNP0_ANOGA, tr|Q7QF53|Q7QF53_ANOGA, tr|Q7QFK3|Q7QFK3_ANOGA, tr|Q7PSP7|Q7PSP7_ANOGA, tr|A0NG88|A0NG88_ANOGA, tr|A7UT83|A7UT83_ANOGA, tr|Q7QEY5|Q7QEY5_ANOGA, tr|Q5TQ54|Q5TQ5…
GO:0006030	chitin metabolic process	P	0.00644413	4.97456e-05	tr|Q5TN13|Q5TN13_ANOGA, tr|Q7QG36|Q7QG36_ANOGA, tr|Q7PNP0|Q7PNP0_ANOGA, tr|Q5TQ54|Q5TQ54_ANOGA, tr|Q7Q3V3|Q7Q3V3_ANOGA, tr|Q7PFC5|Q7PFC5_ANOGA, tr|Q7QIJ1|Q7QIJ1_ANOGA, tr|Q7PKA3|Q7PKA3_ANOGA, tr|Q5TSA8|Q5TSA8_ANOGA, tr|A0NGD1|A0NGD1_ANOGA, tr|Q7Q8K7|Q7Q8K7_ANOGA, tr|Q7PUN7|Q7PUN7_ANOGA, tr|A0NGG3|A0NGG3_ANOGA, tr|Q7PW89|Q7PW89_ANOGA, tr|Q7QJQ2|Q7QJQ2_ANOGA, tr|Q7PS06|Q7PS06_ANOGA, tr|Q7Q6W6|Q7Q6W…
GO:0045893	positive regulation of transcription, DNA-dependent	P	0.00743141	5.85621e-05	tr|Q5TNA5|Q5TNA5_ANOGA, tr|Q7PGK7|Q7PGK7_ANOGA, tr|Q7PPP4|Q7PPP4_ANOGA, tr|Q7PQ71|Q7PQ71_ANOGA, tr|Q7QKF0|Q7QKF0_ANOGA, tr|Q7PMD4|Q7PMD4_ANOGA, tr|Q7QK70|Q7QK70_ANOGA, tr|Q7Q7V0|Q7Q7V0_ANOGA, tr|Q7PNK6|Q7PNK6_ANOGA, tr|Q5TTR1|Q5TTR1_ANOGA, tr|Q7Q8A3|Q7Q8A3_ANOGA, tr|Q7Q6F3|Q7Q6F3_ANOGA, tr|Q95VY5|Q95VY5_ANOGA, tr|Q7PS00|Q7PS00_ANOGA, tr|Q7PMI4|Q7PMI4_ANOGA, tr|Q7QF59|Q7QF59_ANOGA, tr|Q7QHD1|Q7QHD…
GO:1901071	glucosamine-containing compound metabolic process	P	0.00954075	7.82532e-05	tr|Q5TN13|Q5TN13_ANOGA, tr|Q7QG36|Q7QG36_ANOGA, tr|Q7PNP0|Q7PNP0_ANOGA, tr|Q5TQ54|Q5TQ54_ANOGA, tr|Q7Q3V3|Q7Q3V3_ANOGA, tr|Q7PFC5|Q7PFC5_ANOGA, tr|Q7QIJ1|Q7QIJ1_ANOGA, tr|Q7PKA3|Q7PKA3_ANOGA, tr|Q5TSA8|Q5TSA8_ANOGA, tr|A0NGD1|A0NGD1_ANOGA, tr|Q7Q8K7|Q7Q8K7_ANOGA, tr|Q7PUN7|Q7PUN7_ANOGA, tr|A0NGG3|A0NGG3_ANOGA, tr|Q7PW89|Q7PW89_ANOGA, tr|Q7QJQ2|Q7QJQ2_ANOGA, tr|Q7PS06|Q7PS06_ANOGA, tr|Q7Q6W6|Q7Q6W…
GO:0006040	amino sugar metabolic process	P	0.00954075	7.82532e-05	tr|Q5TN13|Q5TN13_ANOGA, tr|Q7QG36|Q7QG36_ANOGA, tr|Q7PNP0|Q7PNP0_ANOGA, tr|Q5TQ54|Q5TQ54_ANOGA, tr|Q7Q3V3|Q7Q3V3_ANOGA, tr|Q7PFC5|Q7PFC5_ANOGA, tr|Q7QIJ1|Q7QIJ1_ANOGA, tr|Q7PKA3|Q7PKA3_ANOGA, tr|Q5TSA8|Q5TSA8_ANOGA, tr|A0NGD1|A0NGD1_ANOGA, tr|Q7Q8K7|Q7Q8K7_ANOGA, tr|Q7PUN7|Q7PUN7_ANOGA, tr|A0NGG3|A0NGG3_ANOGA, tr|Q7PW89|Q7PW89_ANOGA, tr|Q7QJQ2|Q7QJQ2_ANOGA, tr|Q7PS06|Q7PS06_ANOGA, tr|Q7Q6W6|Q7Q6W…
GO:0010628	positive regulation of gene expression	P	0.00976	8.16211e-05	tr|Q5TNA5|Q5TNA5_ANOGA, tr|Q7PGK7|Q7PGK7_ANOGA, tr|Q7PPP4|Q7PPP4_ANOGA, tr|Q7PQ71|Q7PQ71_ANOGA, tr|Q7QKF0|Q7QKF0_ANOGA, tr|Q7PMD4|Q7PMD4_ANOGA, tr|Q7QK70|Q7QK70_ANOGA, tr|Q7Q7V0|Q7Q7V0_ANOGA, tr|Q7PNK6|Q7PNK6_ANOGA, tr|Q5TTR1|Q5TTR1_ANOGA, tr|Q7Q8A3|Q7Q8A3_ANOGA, tr|Q7Q6F3|Q7Q6F3_ANOGA, tr|Q95VY5|Q95VY5_ANOGA, tr|Q7PS00|Q7PS00_ANOGA, tr|Q7PMI4|Q7PMI4_ANOGA, tr|Q7QF59|Q7QF59_ANOGA, tr|Q7QHD1|Q7QHD…
GO:0035214	eye-antennal disc development	P	0.0113511	9.67529e-05	tr|Q7PTF4|Q7PTF4_ANOGA, tr|Q7PUC0|Q7PUC0_ANOGA, tr|Q7Q8A3|Q7Q8A3_ANOGA, tr|Q7PS00|Q7PS00_ANOGA, tr|Q7QB67|Q7QB67_ANOGA, tr|Q7PY45|Q7PY45_ANOGA, tr|Q7Q3Q6|Q7Q3Q6_ANOGA, tr|Q7Q3L2|Q7Q3L2_ANOGA, tr|Q7PY44|Q7PY44_ANOGA, tr|Q7PZ30|Q7PZ30_ANOGA, tr|Q5TUS9|Q5TUS9_ANOGA, tr|Q7PQE6|Q7PQE6_ANOGA
GO:0031012	extracellular matrix	C	0.0122982	0.000106803	tr|Q7PQ71|Q7PQ71_ANOGA, tr|Q7QFK3|Q7QFK3_ANOGA, tr|A0NG88|A0NG88_ANOGA, tr|A0NCG9|A0NCG9_ANOGA, tr|Q7PVR8|Q7PVR8_ANOGA, tr|Q5TS73|Q5TS73_ANOGA, tr|Q7PYX1|Q7PYX1_ANOGA, tr|Q7Q1L2|Q7Q1L2_ANOGA, tr|Q7PVR6|Q7PVR6_ANOGA, tr|Q5TP56|Q5TP56_ANOGA, tr|Q7PM77|Q7PM77_ANOGA, tr|Q7QK54|Q7QK54_ANOGA, tr|Q7Q4S4|Q7Q4S4_ANOGA, tr|A7USH6|A7USH6_ANOGA
GO:0007447	imaginal disc pattern formation	P	0.013542	0.000119783	tr|Q5TNA5|Q5TNA5_ANOGA, tr|Q7PTF4|Q7PTF4_ANOGA, tr|Q7PGK7|Q7PGK7_ANOGA, tr|Q7PPP4|Q7PPP4_ANOGA, tr|Q7PZI7|Q7PZI7_ANOGA, tr|Q7QK70|Q7QK70_ANOGA, tr|Q7QHD1|Q7QHD1_ANOGA, tr|Q7QB67|Q7QB67_ANOGA, tr|Q7Q8K6|Q7Q8K6_ANOGA, tr|Q5TQ50|Q5TQ50_ANOGA, tr|Q7Q3Q6|Q7Q3Q6_ANOGA, tr|Q7Q3J3|Q7Q3J3_ANOGA, tr|Q7Q3L2|Q7Q3L2_ANOGA, tr|Q7QAJ5|Q7QAJ5_ANOGA, tr|Q5TP56|Q5TP56_ANOGA, tr|Q7Q626|Q7Q626_ANOGA, tr|Q5TUS9|Q5TUS…
GO:0090304	nucleic acid metabolic process	P	0.0137117	0.000123489	tr|Q5TNA5|Q5TNA5_ANOGA, tr|Q5TV67|Q5TV67_ANOGA, tr|Q7QJC4|Q7QJC4_ANOGA, tr|Q7PTF4|Q7PTF4_ANOGA, tr|Q7PGK7|Q7PGK7_ANOGA, tr|Q7PPP4|Q7PPP4_ANOGA, tr|Q7PQ71|Q7PQ71_ANOGA, tr|Q7QKF0|Q7QKF0_ANOGA, tr|Q7PMD4|Q7PMD4_ANOGA, tr|Q7PVC4|Q7PVC4_ANOGA, tr|Q5TTC4|Q5TTC4_ANOGA, tr|Q7Q6E1|Q7Q6E1_ANOGA, tr|Q7Q6E2|Q7Q6E2_ANOGA, tr|Q5TQ16|Q5TQ16_ANOGA, tr|Q7PYZ3|Q7PYZ3_ANOGA, tr|Q5TMT9|Q5TMT9_ANOGA, tr|Q5TMZ6|Q5TMZ…
GO:0051173	positive regulation of nitrogen compound metabolic process	P	0.0151231	0.000138632	tr|Q5TNA5|Q5TNA5_ANOGA, tr|Q7PGK7|Q7PGK7_ANOGA, tr|Q7PPP4|Q7PPP4_ANOGA, tr|Q7PQ71|Q7PQ71_ANOGA, tr|Q5TMY4|Q5TMY4_ANOGA, tr|Q7QKF0|Q7QKF0_ANOGA, tr|Q7PMD4|Q7PMD4_ANOGA, tr|Q7QK70|Q7QK70_ANOGA, tr|Q7Q7V0|Q7Q7V0_ANOGA, tr|Q7PNK6|Q7PNK6_ANOGA, tr|Q5TTR1|Q5TTR1_ANOGA, tr|Q7Q8A3|Q7Q8A3_ANOGA, tr|Q7Q6F3|Q7Q6F3_ANOGA, tr|Q95VY5|Q95VY5_ANOGA, tr|Q7PS00|Q7PS00_ANOGA, tr|Q8WRE5|Q8WRE5_ANOGA, tr|Q7PMI4|Q7PMI…
GO:0051254	positive regulation of RNA metabolic process	P	0.01647	0.000153628	tr|Q5TNA5|Q5TNA5_ANOGA, tr|Q7PGK7|Q7PGK7_ANOGA, tr|Q7PPP4|Q7PPP4_ANOGA, tr|Q7PQ71|Q7PQ71_ANOGA, tr|Q7QKF0|Q7QKF0_ANOGA, tr|Q7PMD4|Q7PMD4_ANOGA, tr|Q7QK70|Q7QK70_ANOGA, tr|Q7Q7V0|Q7Q7V0_ANOGA, tr|Q7PNK6|Q7PNK6_ANOGA, tr|Q5TTR1|Q5TTR1_ANOGA, tr|Q7Q8A3|Q7Q8A3_ANOGA, tr|Q7Q6F3|Q7Q6F3_ANOGA, tr|Q95VY5|Q95VY5_ANOGA, tr|Q7PS00|Q7PS00_ANOGA, tr|Q7PMI4|Q7PMI4_ANOGA, tr|Q7QF59|Q7QF59_ANOGA, tr|Q7QHD1|Q7QHD…
GO:0031328	positive regulation of cellular biosynthetic process	P	0.0192004	0.000185272	tr|Q5TNA5|Q5TNA5_ANOGA, tr|Q7PGK7|Q7PGK7_ANOGA, tr|Q7PPP4|Q7PPP4_ANOGA, tr|Q7PQ71|Q7PQ71_ANOGA, tr|Q5TMY4|Q5TMY4_ANOGA, tr|Q7QKF0|Q7QKF0_ANOGA, tr|Q7PMD4|Q7PMD4_ANOGA, tr|Q7QK70|Q7QK70_ANOGA, tr|Q7Q7V0|Q7Q7V0_ANOGA, tr|Q7PNK6|Q7PNK6_ANOGA, tr|Q5TTR1|Q5TTR1_ANOGA, tr|Q7Q8A3|Q7Q8A3_ANOGA, tr|Q7Q6F3|Q7Q6F3_ANOGA, tr|Q95VY5|Q95VY5_ANOGA, tr|Q7PS00|Q7PS00_ANOGA, tr|Q8WRE5|Q8WRE5_ANOGA, tr|Q7PMI4|Q7PMI…
GO:0009891	positive regulation of biosynthetic process	P	0.0192004	0.000185272	tr|Q5TNA5|Q5TNA5_ANOGA, tr|Q7PGK7|Q7PGK7_ANOGA, tr|Q7PPP4|Q7PPP4_ANOGA, tr|Q7PQ71|Q7PQ71_ANOGA, tr|Q5TMY4|Q5TMY4_ANOGA, tr|Q7QKF0|Q7QKF0_ANOGA, tr|Q7PMD4|Q7PMD4_ANOGA, tr|Q7QK70|Q7QK70_ANOGA, tr|Q7Q7V0|Q7Q7V0_ANOGA, tr|Q7PNK6|Q7PNK6_ANOGA, tr|Q5TTR1|Q5TTR1_ANOGA, tr|Q7Q8A3|Q7Q8A3_ANOGA, tr|Q7Q6F3|Q7Q6F3_ANOGA, tr|Q95VY5|Q95VY5_ANOGA, tr|Q7PS00|Q7PS00_ANOGA, tr|Q8WRE5|Q8WRE5_ANOGA, tr|Q7PMI4|Q7PMI…
GO:0005578	proteinaceous extracellular matrix	C	0.0211929	0.000207907	tr|Q7PQ71|Q7PQ71_ANOGA, tr|Q7QFK3|Q7QFK3_ANOGA, tr|A0NG88|A0NG88_ANOGA, tr|A0NCG9|A0NCG9_ANOGA, tr|Q7PVR8|Q7PVR8_ANOGA, tr|Q5TS73|Q5TS73_ANOGA, tr|Q7PYX1|Q7PYX1_ANOGA, tr|Q7Q1L2|Q7Q1L2_ANOGA, tr|Q7PVR6|Q7PVR6_ANOGA, tr|Q5TP56|Q5TP56_ANOGA, tr|Q7PM77|Q7PM77_ANOGA, tr|A7USH6|A7USH6_ANOGA
GO:0007379	segment specification	P	0.0219989	0.000219352	tr|Q7Q6E2|Q7Q6E2_ANOGA, tr|Q7QK70|Q7QK70_ANOGA, tr|Q7PYD2|Q7PYD2_ANOGA, tr|A0NFE3|A0NFE3_ANOGA, tr|Q7Q222|Q7Q222_ANOGA, tr|Q7PQ22|Q7PQ22_ANOGA, tr|Q7PXV5|Q7PXV5_ANOGA
GO:0035223	leg disc pattern formation	P	0.0221566	0.000224488	tr|Q5TNA5|Q5TNA5_ANOGA, tr|Q7PTF4|Q7PTF4_ANOGA, tr|Q7PPP4|Q7PPP4_ANOGA, tr|Q7QK70|Q7QK70_ANOGA, tr|Q7QHD1|Q7QHD1_ANOGA, tr|Q7Q8K6|Q7Q8K6_ANOGA, tr|Q7Q3L2|Q7Q3L2_ANOGA, tr|Q5TP56|Q5TP56_ANOGA
GO:0019222	regulation of metabolic process	P	0.0222912	0.000231522	tr|Q5TNA5|Q5TNA5_ANOGA, tr|Q5TV67|Q5TV67_ANOGA, tr|Q7QJC4|Q7QJC4_ANOGA, tr|Q7PTF4|Q7PTF4_ANOGA, tr|Q7PGK7|Q7PGK7_ANOGA, tr|Q7PPP4|Q7PPP4_ANOGA, tr|Q7PQ71|Q7PQ71_ANOGA, tr|Q5TMY4|Q5TMY4_ANOGA, tr|Q7QKF0|Q7QKF0_ANOGA, tr|Q7QEF9|Q7QEF9_ANOGA, tr|Q7PMD4|Q7PMD4_ANOGA, tr|Q5TTC4|Q5TTC4_ANOGA, tr|Q7Q6E1|Q7Q6E1_ANOGA, tr|Q7Q6E2|Q7Q6E2_ANOGA, tr|Q5TQ16|Q5TQ16_ANOGA, tr|Q7PYZ3|Q7PYZ3_ANOGA, tr|Q5TMT9|Q5TMT…
GO:0045165	cell fate commitment	P	0.0222912	0.000233022	tr|Q5TNA5|Q5TNA5_ANOGA, tr|Q7PGK7|Q7PGK7_ANOGA, tr|Q7PPP4|Q7PPP4_ANOGA, tr|Q7PQ71|Q7PQ71_ANOGA, tr|Q7QKF0|Q7QKF0_ANOGA, tr|Q7PZI7|Q7PZI7_ANOGA, tr|Q7PYZ3|Q7PYZ3_ANOGA, tr|Q7PUQ5|Q7PUQ5_ANOGA, tr|Q5TMT9|Q5TMT9_ANOGA, tr|Q7QK70|Q7QK70_ANOGA, tr|Q7QFF0|Q7QFF0_ANOGA, tr|A0NGJ2|A0NGJ2_ANOGA, tr|Q5TUZ0|Q5TUZ0_ANOGA, tr|Q7Q7V0|Q7Q7V0_ANOGA, tr|Q7PNK6|Q7PNK6_ANOGA, tr|Q7Q9Z1|Q7Q9Z1_ANOGA, tr|Q7QJQ6|Q7QJQ…
GO:0010557	positive regulation of macromolecule biosynthetic process	P	0.0257968	0.000277965	tr|Q5TNA5|Q5TNA5_ANOGA, tr|Q7PGK7|Q7PGK7_ANOGA, tr|Q7PPP4|Q7PPP4_ANOGA, tr|Q7PQ71|Q7PQ71_ANOGA, tr|Q7QKF0|Q7QKF0_ANOGA, tr|Q7PMD4|Q7PMD4_ANOGA, tr|Q7QK70|Q7QK70_ANOGA, tr|Q7Q7V0|Q7Q7V0_ANOGA, tr|Q7PNK6|Q7PNK6_ANOGA, tr|Q5TTR1|Q5TTR1_ANOGA, tr|Q7Q8A3|Q7Q8A3_ANOGA, tr|Q7Q6F3|Q7Q6F3_ANOGA, tr|Q95VY5|Q95VY5_ANOGA, tr|Q7PS00|Q7PS00_ANOGA, tr|Q7PMI4|Q7PMI4_ANOGA, tr|Q7QF59|Q7QF59_ANOGA, tr|Q7QHD1|Q7QHD…
GO:0045935	positive regulation of nucleobase-containing compound metabolic process	P	0.0257968	0.000277965	tr|Q5TNA5|Q5TNA5_ANOGA, tr|Q7PGK7|Q7PGK7_ANOGA, tr|Q7PPP4|Q7PPP4_ANOGA, tr|Q7PQ71|Q7PQ71_ANOGA, tr|Q7QKF0|Q7QKF0_ANOGA, tr|Q7PMD4|Q7PMD4_ANOGA, tr|Q7QK70|Q7QK70_ANOGA, tr|Q7Q7V0|Q7Q7V0_ANOGA, tr|Q7PNK6|Q7PNK6_ANOGA, tr|Q5TTR1|Q5TTR1_ANOGA, tr|Q7Q8A3|Q7Q8A3_ANOGA, tr|Q7Q6F3|Q7Q6F3_ANOGA, tr|Q95VY5|Q95VY5_ANOGA, tr|Q7PS00|Q7PS00_ANOGA, tr|Q7PMI4|Q7PMI4_ANOGA, tr|Q7QF59|Q7QF59_ANOGA, tr|Q7QHD1|Q7QHD…
GO:0070011	peptidase activity, acting on L-amino acid peptides	F	0.0344131	0.000376341	tr|Q7Q619|Q7Q619_ANOGA, tr|Q7PY93|Q7PY93_ANOGA, tr|Q7QAM5|Q7QAM5_ANOGA, tr|A0NH77|A0NH77_ANOGA, tr|Q7QCV0|Q7QCV0_ANOGA, tr|Q7QC30|Q7QC30_ANOGA, tr|Q7QIM7|Q7QIM7_ANOGA, tr|Q5TMW3|Q5TMW3_ANOGA, tr|Q7QLK3|Q7QLK3_ANOGA, tr|Q5TMZ6|Q5TMZ6_ANOGA, tr|Q7PV58|Q7PV58_ANOGA, tr|Q5TMM7|Q5TMM7_ANOGA, tr|Q7PY92|Q7PY92_ANOGA, tr|Q7QF48|Q7QF48_ANOGA, tr|Q7PG49|Q7PG49_ANOGA, tr|Q7QC43|Q7QC43_ANOGA, tr|Q7PNQ4|Q7PNQ…
GO:0005634	nucleus	C	0.0350745	0.000389215	tr|Q5TNA5|Q5TNA5_ANOGA, tr|Q5TV67|Q5TV67_ANOGA, tr|Q7PTF4|Q7PTF4_ANOGA, tr|Q7PGK7|Q7PGK7_ANOGA, tr|Q7PPP4|Q7PPP4_ANOGA, tr|Q7PQ71|Q7PQ71_ANOGA, tr|Q7QKF0|Q7QKF0_ANOGA, tr|Q7PMD4|Q7PMD4_ANOGA, tr|Q7PVC4|Q7PVC4_ANOGA, tr|Q5TTC4|Q5TTC4_ANOGA, tr|Q7Q6E1|Q7Q6E1_ANOGA, tr|Q7Q6E2|Q7Q6E2_ANOGA, tr|Q7PYZ3|Q7PYZ3_ANOGA, tr|Q7PUQ5|Q7PUQ5_ANOGA, tr|Q5TMT9|Q5TMT9_ANOGA, tr|Q7QK70|Q7QK70_ANOGA, tr|Q7PVG1|Q7PVG…
