# Supplementary material for: Insights into the epigenomic landscape of the human malaria vector Anopheles gambiae
Source: Front Genet. 2014 Aug 15;5:277. doi: 10.3389/fgene.2014.00277 (PMC4133732; doi:10.3389/fgene.2014.00277)
Supplement: Supplementary file 5 [file DataSheet3.XLSX]

## Sheet: H3K27.K3_candidategenes.txt
Gene	Ensembl ID	Description	Cluster	SigPeak	References
Mosquito-pathogen interactions
APL1A	AGAP007036	Anopheles Plasmodium-responsive Leucine-Rich Repeat 1	C2		[1-4]
APL1B	AGAP007035	Anopheles Plasmodium-responsive Leucine-Rich Repeat 2	C2		[1-4]
APL1C	AGAP007033	Anopheles Plasmodium-responsive Leucine-Rich Repeat 3	C2	K27me3	[1-4]
CACTUS	AGAP007938	TOLL pathway signalling	C1	K27ac	[5]
CPB	AGAP006206	Carboxypeptidase B	C1	K27ac	[6, 7]
CPB	AGAP006208	Carboxypeptidase B	C2		[6, 7]
CPB	AGAP006210	Carboxypeptidase B	C3	K27me3	[6, 7]
CPB	AGAP008070	Carboxypeptidase B	C2	K27me3	[6, 7]
CPB	AGAP006207	Carboxypeptidase B	C2	K27ac	[6, 7]
CPB	AGAP006209	Carboxypeptidase B	C1	K27ac	[6, 7]
CASPAR	AGAP006473	FAS-associated factor 1	C1	K27ac	[8, 9]
CEC1	AGAP000693	Cecropin anti-microbial peptide	C2	K27ac	[10]
CEC2	AGAP000692	Cecropin anti-microbial peptide	C2	K27me3	[10]
CEC3	AGAP000694	Cecropin anti-microbial peptide	C2	K27ac/K27me3	[10]
CEC4	AGAP006722	Cecropin anti-microbial peptide	C2		[10]
CTL1	AGAP004811	C-Type Lectin	C1		[2, 3, 11, 12]
CTL2	AGAP010709	C-Type Lectin	C2		[2, 3, 11, 12]
CTL3	AGAP004810	C-Type Lectin	C1	K27ac	[2, 3, 11, 12]
CTL4	AGAP005335	C-Type Lectin	C1		[2, 3, 11, 12]
CTL5	AGAP000443	C-Type Lectin	C3	K27me3	[2, 3, 11, 12]
CTL6	AGAP006267	C-Type Lectin	C1		[2, 3, 11, 12]
CTL7	AGAP000940	C-Type Lectin	C2	K27me3	[2, 3, 11, 12]
CTL8	AGAP003625	C-Type Lectin	C2	K27me3	[2, 3, 11, 12]
CTL9	AGAP002625	C-Type Lectin	C2		[2, 3, 11, 12]
DEF1	AGAP011294	Defensin anti-microbial peptide	C3	K27me3	[10]
DEF2	AGAP004632	Defensin anti-microbial peptide	C1	K27ac	[10]
DEF3	AGAP007199	Defensin anti-microbial peptide	C2	K27me3	[10]
DEF4	AGAP005416	Defensin anti-microbial peptide	C2		[10]
DEF5	AGAP007200	Defensin anti-microbial peptide	C2	K27me3	[10]
Dscam	AGAP007092	Down syndrome cell adhesion molecule	C2	K27me3	[13-15]
EcR	AGAP012211	Ecdysone receptor	C1	K27ac	[16]
EcR	AGAP012210	Ecdysone receptor	C1	K27ac	[16]
GAM1	AGAP008645	Gambicin anti-microbial peptide	C1		[17, 18]
HPX15	AGAP013327	Heme peroxidase	C1		[19, 20]
IAP1	AGAP007294	Inhibitor of Apoptosis	C1	K27ac	[21, 22]
IAP2	AGAP011326	Inhibitor of Apoptosis	C1	K27ac	[21, 22]
IAP3	AGAP007292	Inhibitor of Apoptosis	C1		[21, 22]
IAP4	AGAP007291	Inhibitor of Apoptosis	C1	K27ac	[21, 22]
IAP5	AGAP008420	Inhibitor of Apoptosis	C1		[21, 22]
IAP7	AGAP007293	Inhibitor of Apoptosis	C1	K27ac	[21, 22]
IAP8	AGAP013034	Inhibitor of Apoptosis	C3	K27me3	[21, 22]
LANB2	AGAP007629	Laminin gamma 1	C1	K27ac	[17, 23, 24]
LRIM1	AGAP006348	Leucine-rich immune protein	C2	K27me3	[2, 3, 11, 12]
NOS	AGAP008255	Nitric-oxide synthase	C2	K27me3	[25, 26]
NOS	AGAP008257	Nitric-oxide synthase	C2		[25, 26]
NOX5	AGAP008072	NADPH oxidase	C2	K27me3	[19, 20]
PPO1	AGAP002825	Prophenoloxidases (melanin-synthesizing enzyme immune protein)	C2	K27me3	[27, 28]
PPO2	AGAP006258	Prophenoloxidases (melanin-synthesizing enzyme immune protein)	C2	K27me3	[27, 28]
PPO3	AGAP004975	Prophenoloxidases (melanin-synthesizing enzyme immune protein)	C2		[27, 28]
PPO4	AGAP004981	Prophenoloxidases (melanin-synthesizing enzyme immune protein)	C2	K27me3	[27, 28]
PPO5	AGAP012616	Prophenoloxidases (melanin-synthesizing enzyme immune protein)	C1		[27, 28]
PPO6	AGAP004977	Prophenoloxidases (melanin-synthesizing enzyme immune protein)	C2	K27me3	[27, 28]
PPO7	AGAP004980	Prophenoloxidases (melanin-synthesizing enzyme immune protein)	C2	K27me3	[27, 28]
PPO8	AGAP004976	Prophenoloxidases (melanin-synthesizing enzyme immune protein)	C2	K27me3	[27, 28]
PPO9	AGAP004978	Prophenoloxidases (melanin-synthesizing enzyme immune protein)	C2	K27me3	[27, 28]
REL1	AGAP009515	TOLL pathway signalling NF-kappaB Relish-like transcription factor	C2		[29]
REL2	AGAP006747	IMD pathway signalling NF-kappaB Relish-like transcription factor	C1	K27ac	[29]
SRPN10	AGAP005246	Serine Protease Inhibitor (serpin)	C1	K27ac	[30, 31]
TEP1	AGAP010815	Thioester-containing protein	C2		[2, 3, 11, 12]
Vg	AGAP004203	Vitellogenin	C3	K27me3	[32, 33]
Insecticide resistance
ACE1	AGAP001356	Acetylcholinesterase	C2	K27me3	[34-36]
CYP6AF1	AGAP011028	CYP6 Cytochrome P450	C2		[34-36]
CYP6AF2	AGAP011029	CYP6 Cytochrome P450	C2		[34-36]
CYP6AJ1	AGAP010966	CYP6 Cytochrome P450	C1		[34-36]
CYP6AK1	AGAP010961	CYP6 Cytochrome P450	C1	K27ac	[34-36]
Kdr	AGAP004707	Voltage-gated sodium channel	C1	K27me3	[35, 36]
1	Mitri, C., et al., Fine pathogen discrimination within the APL1 gene family protects Anopheles gambiae against human and rodent malaria species. PLoS Pathog, 2009. 5(9): p. e1000576.
2	Povelones, M., et al., Structure-function analysis of the Anopheles gambiae LRIM1/APL1C complex and its interaction with complement C3-like protein TEP1. PLoS pathogens, 2011. 7(4): p. e1002023.
3	Povelones, M., et al., Leucine-rich repeat protein complex activates mosquito complement in defense against Plasmodium parasites. Science, 2009. 324(5924): p. 258-261.
4	Baxter, R.H.G., et al., A heterodimeric complex of the LRR proteins LRIM1 and APL1C regulates complement-like immunity in Anopheles gambiae. Proceedings of the National Academy of Sciences, 2010. 107(39): p. 16817-16822.
5	Yassine, H. and M.A. Osta, Anopheles gambiae innate immunity. Cellular microbiology, 2010. 12(1): p. 1-9.
6	Lavazec, C., et al., cpbAg1 encodes an active carboxypeptidase B expressed in the midgut of Anopheles gambiae. Insect molecular biology, 2005. 14(2): p. 163-174.
7	Lavazec, C., et al., Carboxypeptidases B of Anopheles gambiae as targets for a Plasmodium falciparum transmission-blocking vaccine. Infect Immun, 2007. 75(4): p. 1635-42.
8	Garver, L.S., Y. Dong, and G. Dimopoulos, Caspar controls resistance to Plasmodium falciparum in diverse anopheline species. PLoS Pathog, 2009. 5(3): p. e1000335.
9	Garver, L.S., et al., Anopheles Imd pathway factors and effectors in infection intensity-dependent anti-Plasmodium action. PLoS pathogens, 2012. 8(6): p. e1002737.
10	Kokoza, V., et al., Blocking of Plasmodium transmission by cooperative action of Cecropin A and Defensin A in transgenic Aedes aegypti mosquitoes. Proceedings of the National Academy of Sciences, 2010. 107(18): p. 8111-8116.
11	Blandin, S.A., E. Marois, and E.A. Levashina, Antimalarial responses in Anopheles gambiae: from a complement-like protein to a complement-like pathway. Cell Host and Microbe, 2008. 3(6): p. 364-74.
12	Osta, M.A., G.K. Christophides, and F.C. Kafatos, Effects of mosquito genes on Plasmodium development. Science, 2004. 303(5666): p. 2030-2.
13	Dong, Y., et al., Anopheles NF-kappaB-regulated splicing factors direct pathogen-specific repertoires of the hypervariable pattern recognition receptor AgDscam. Cell Host Microbe, 2012. 12(4): p. 521-30.
14	Smith, P.H., et al., Alternative splicing of the Anopheles gambiae Dscam gene in diverse Plasmodium falciparum infections. Malar J, 2011. 10: p. 156.
15	Dong, Y., H.E. Taylor, and G. Dimopoulos, AgDscam, a hypervariable immunoglobulin domain-containing receptor of the Anopheles gambiae innate immune system. PLoS biology, 2006. 4(7): p. e229.
16	Ahmed, A., et al., Genomic structure and ecdysone regulation of the prophenoloxidase 1 gene in the malaria vector Anopheles gambiae. Proceedings of the National Academy of Sciences, 1999. 96(26): p. 14795-14800.
17	Christophides, G.K., et al., Immunity-related genes and gene families in Anopheles gambiae. Science, 2002. 298(5591): p. 159-65.
18	Vizioli, J., et al., Gambicin: a novel immune responsive antimicrobial peptide from the malaria vector Anopheles gambiae. Proceedings of the National Academy of Sciences, 2001. 98(22): p. 12630-12635.
19	Oliveira, G., J. Lieberman, and C. Barillas-Mury, Epithelial nitration by a peroxidase/NOX5 system mediates mosquito antiplasmodial immunity. Science, 2012. 335(6070): p. 856-9.
20	Garver, L.S., G. de Almeida Oliveira, and C. Barillas-Mury, The JNK pathway is a key mediator of Anopheles gambiae antiplasmodial immunity. PLoS pathogens, 2013. 9(9): p. e1003622.
21	Cooper, D.M., D.J. Granville, and C. Lowenberger, The insect caspases. Apoptosis, 2009. 14(3): p. 247-256.
22	Ahmed, A.M. and H. Hurd, Immune stimulation and malaria infection impose reproductive costs in< i> Anopheles gambiae</i> via follicular apoptosis. Microbes and Infection, 2006. 8(2): p. 308-315.
23	Arrighi, R.B., et al., Laminin and the malaria parasite's journey through the mosquito midgut. J Exp Biol, 2005. 208(Pt 13): p. 2497-502.
24	Vlachou, D. and F.C. Kafatos, The complex interplay between mosquito positive and negative regulators of Plasmodium development. Curr Opin Microbiol, 2005. 8(4): p. 415-21.
25	Lim, J., et al., Induction of nitric oxide synthase in Anopheles stephensi by Plasmodium falciparum: mechanism of signaling and the role of parasite glycosylphosphatidylinositols. Infect Immun, 2005. 73(5): p. 2778-89.
26	Vijay, S., et al., Parasite killing in malaria non-vector mosquito Anopheles culicifacies species B: implication of nitric oxide synthase upregulation. PLoS One, 2011. 6(4): p. e18400.
27	Volz, J., et al., A genetic module regulates the melanization response of Anopheles to Plasmodium. Cellular microbiology, 2006. 8(9): p. 1392-1405.
28	Barillas-Mury, C., CLIP proteases and< i> Plasmodium</i> melanization in< i> Anopheles gambiae</i>. Trends in parasitology, 2007. 23(7): p. 297-299.
29	Volohonsky, G., S. Steinert, and E.A. Levashina, Focusing on complement in the antiparasitic defense of mosquitoes. Trends Parasitol, 2010. 26(1): p. 1-3.
30	Vlachou, D., et al., Functional genomic analysis of midgut epithelial responses in Anopheles during Plasmodium invasion. Current Biology, 2005. 15(13): p. 1185-95.
31	Michel, K., et al., Anopheles gambiae SRPN2 facilitates midgut invasion by the malaria parasite Plasmodium berghei. EMBO reports, 2005. 6(9): p. 891-897.
32	Rono, M.K., et al., The major yolk protein vitellogenin interferes with the anti-plasmodium response in the malaria mosquito Anopheles gambiae. PLoS Biology, 2010. 8(7): p. e1000434.
33	Nirmala, X., et al., Functional characterization of the promoter of the vitellogenin gene, AsVg1, of the malaria vector, Anopheles stephensi. Insect Biochem Mol Biol, 2006. 36(9): p. 694-700.
34	Edi, C.V., et al., CYP6 P450 Enzymes and ACE-1 Duplication Produce Extreme and Multiple Insecticide Resistance in the Malaria Mosquito Anopheles gambiae. PLoS genetics, 2014. 10(3): p. e1004236.
35	Ranson, H., et al., Evolution of supergene families associated with insecticide resistance. Science, 2002. 298(5591): p. 179-181.
36	Weill, M., et al., Comparative genomics: Insecticide resistance in mosquito vectors. Nature, 2003. 423(6936): p. 136-137.
